# Supplementary material for: Alterations in purine and pyrimidine metabolism associated with latent tuberculosis infection: insights from gut microbiome and metabolomics analyses
Source: mSystems. 2024 Oct 22;9(11):e00812-24. doi: 10.1128/msystems.00812-24 (PMC11575419; doi:10.1128/msystems.00812-24)
Supplement: Supplemental Tables — Tables S1-S11. [file msystems.00812-24-s0004.xlsx]

## Sheet: Table S1
Supplementary Table 1. All differential metabolites associated with TB onset and progression
ID	Name	Label	Kegg_ID	HMDB_ID	Lipidmaps_ID	SuperClass(HMDB)	Class(HMDB)	SubClass(HMDB)	CATEGORY(Lipidmaps)	MAIN_CLASS(Lipidmaps)	SUB_CLASS(Lipidmaps)	P.unadj (kruskal-wallis H test)	P.adj (kruskal-wallis H test)	LTBI vs HC				ATB vs HC				ATB vs LTBI
														P.adj (Dunn test)	VIP	FC	Trend	P.adj (Dunn test)	FC	VIP	Trend	P.adj (Dunn test)	FC	VIP	Trend
Com_1491_neg	Estrone	TB progression-related metabolic markers	cpd:C00468	HMDB0000145	LMST02010004	Lipids and lipid-like molecules	Steroids and steroid derivatives	Estrane steroids	Sterols [ST]	Steroids [ST02]	C18 steroids (estrogens) and derivatives [ST0201]	1.34663e-06	2.08353e-05	0.0482204	1.27671	0.448358	down	8.10665e-07	0.0426707	1.52045	down	0.00270168	0.0951712	1.14026	down
Com_1894_neg	Stercobilin	TB progression-related metabolic markers	cpd:C05793	HMDB0240259	--	Organoheterocyclic compounds	Tetrapyrroles and derivatives	Bilirubins	--	--	--	1.56753e-06	2.26783e-05	0.0321268	1.59	0.40585	down	8.28136e-07	0.0987373	1.62974	down	0.00483099	0.243285	1.29087	down
Com_88_neg	Deoxycholic Acid	TB progression-related metabolic markers	cpd:C04483	HMDB0000626	LMST04010040	Lipids and lipid-like molecules	Steroids and steroid derivatives	Bile acids, alcohols and derivatives	Sterols [ST]	Bile acids and derivatives [ST04]	C24 bile acids, alcohols, and derivatives [ST0401]	4.0648e-08	1.81127e-06	0.00793975	1.40411	0.579508	down	1.7462e-08	0.186892	1.79526	down	0.00285671	0.322501	1.42466	down
Com_5617_pos	Histamine	TB progression-related metabolic markers	cpd:C00388	HMDB0000870	--	Organic nitrogen compounds	Organonitrogen compounds	Amines	--	--	--	1.48758e-05	0.000130485	0.0180519	1.39189	0.420437	down	7.30024e-06	0.142574	1.60173	down	0.0320803	0.339108	1.05371	down
Com_4422_neg	Traumatic acid	TB progression-related metabolic markers	cpd:C16308	HMDB0000933	LMFA01170002	Lipids and lipid-like molecules	Fatty Acyls	Fatty acids and conjugates	Fatty Acyls [FA]	Fatty Acids and Conjugates [FA01]	Dicarboxylic acids [FA0117]	6.73086e-07	1.33896e-05	0.0172196	1.79454	0.436146	down	3.1702e-07	0.166384	1.69448	down	0.00599075	0.381488	1.17765	down
Com_7854_neg	Isophorone	TB progression-related metabolic markers	cpd:C14743	HMDB0031195	--	Organic oxygen compounds	Organooxygen compounds	Carbonyl compounds	--	--	--	1.53136e-05	0.000133277	0.020094	1.54241	0.39543	down	7.51048e-06	0.155132	1.59611	down	0.029824	0.392313	1.08515	down
Com_36062_neg	2,3-Dinor-TXB2	TB progression-related metabolic markers	--	HMDB0002904	LMFA03030003	Lipids and lipid-like molecules	Fatty Acyls	Eicosanoids	Fatty Acyls [FA]	Eicosanoids [FA03]	Thromboxanes [FA0303]	1.759e-06	2.51221e-05	0.0127028	1.46783	0.600721	down	8.01114e-07	0.236713	1.71227	down	0.014201	0.394048	1.08615	down
Com_4754_neg	10-Hydroxydecanoic acid	TB progression-related metabolic markers	cpd:C02774	HMDB0244272	--	Organic acids and derivatives	Hydroxy acids and derivatives	Medium-chain hydroxy acids and derivatives	--	--	--	1.00314e-05	9.63361e-05	0.025166	1.54322	0.408335	down	4.82451e-06	0.165869	1.59038	down	0.0188001	0.406208	1.00456	down
Com_485_neg	Dodecanedioic acid	TB progression-related metabolic markers	cpd:C02678	HMDB0000623	LMFA01170009	Lipids and lipid-like molecules	Fatty Acyls	Fatty acids and conjugates	Fatty Acyls [FA]	Fatty Acids and Conjugates [FA01]	Dicarboxylic acids [FA0117]	5.73448e-07	1.16149e-05	0.0466163	1.16803	0.481515	down	3.56416e-07	0.205744	1.7211	down	0.00167868	0.427284	1.57498	down
Com_348_neg	2'-Deoxyinosine	TB progression-related metabolic markers	--	HMDB0000071	--	Nucleosides, nucleotides, and analogues	Purine nucleosides	Purine 2'-deoxyribonucleosides	--	--	--	2.01921e-07	5.23117e-06	0.00460352	1.40897	0.299115	down	8.5315e-08	0.132648	1.65517	down	0.011723	0.443468	1.1276	down
Com_11221_pos	N8-Acetylspermidine	TB progression-related metabolic markers	cpd:C01029	HMDB0002189	--	Organic acids and derivatives	Carboximidic acids and derivatives	Carboximidic acids	--	--	--	1.08877e-08	8.66349e-07	0.0118725	1.49064	0.566404	down	5.23632e-09	0.260109	1.83237	down	0.000857335	0.459228	1.33064	down
Com_29038_neg	dUMP	TB progression-related metabolic markers	cpd:C00365	HMDB0001409	--	Nucleosides, nucleotides, and analogues	Pyrimidine nucleotides	Pyrimidine deoxyribonucleotides	--	--	--	9.11925e-07	1.58732e-05	0.00993476	1.54557	0.59659	down	4.04436e-07	0.276992	1.68646	down	0.0126795	0.464293	1.05411	down
Com_920_neg	Xanthosine	TB progression-related metabolic markers	cpd:C01762	HMDB0000299	--	Nucleosides, nucleotides, and analogues	Purine nucleosides	-	--	--	--	8.30656e-09	7.71125e-07	0.000223258	2.21783	0.201303	down	4.463e-09	0.0978116	1.9218	down	0.0305076	0.485893	1.07044	down
Com_4696_pos	Ala-Ile	TB progression-related metabolic markers	--	HMDB0028690	--	Organic acids and derivatives	Carboxylic acids and derivatives	Amino acids, peptides, and analogues	--	--	--	0.000133685	0.000709168	0.0493547	1.26933	0.661535	down	7.21228e-05	0.329833	1.42326	down	0.0413349	0.498588	1.10566	down
Com_2124_neg	Tetradecanedioic acid	TB progression-related metabolic markers	--	HMDB0000872	LMFA01170018	Lipids and lipid-like molecules	Fatty Acyls	Fatty acids and conjugates	Fatty Acyls [FA]	Fatty Acids and Conjugates [FA01]	Dicarboxylic acids [FA0117]	2.6869e-06	3.36315e-05	0.0174446	1.15739	0.559082	down	1.2644e-06	0.303403	1.62896	down	0.0129648	0.54268	1.32045	down
Com_31555_neg	N-acetyl-L-ornithine	TB progression-related metabolic markers	--	HMDB0240589	--	Organic acids and derivatives	Carboxylic acids and derivatives	Amino acids, peptides, and analogues	--	--	--	1.09453e-07	3.58619e-06	0.00561569	1.46664	0.657097	down	4.54573e-08	0.364755	1.85566	down	0.00708676	0.5551	1.33959	down
Com_599_neg	Hypoxanthine	TB progression-related metabolic markers	cpd:C00262	HMDB0000157	--	Organoheterocyclic compounds	Imidazopyrimidines	Purines and purine derivatives	--	--	--	1.38652e-09	2.57431e-07	0.000151198	2.06101	0.450113	down	6.76019e-10	0.271101	1.97388	down	0.0181363	0.602296	1.13634	down
Com_21395_pos	D-Glucosamine 6-phosphate	TB progression-related metabolic markers	cpd:C00352	HMDB0001254	--	Organic oxygen compounds	Organooxygen compounds	Carbohydrates and carbohydrate conjugates	--	--	--	1.28836e-07	3.87902e-06	0.00259605	1.67466	0.560954	down	5.56157e-08	0.356971	1.81181	down	0.0155865	0.636365	1.10459	down
Com_19494_neg	Guanosine	TB progression-related metabolic markers	cpd:C00387	HMDB0000133	--	Nucleosides, nucleotides, and analogues	Purine nucleosides	-	--	--	--	1.49991e-06	2.25797e-05	0.00842354	1.73024	0.337886	down	6.7667e-07	0.219402	1.79254	down	0.0191627	0.64934	1.00713	down
Com_9798_pos	D-Carnitine	TB progression-related metabolic markers	cpd:C15025	HMDB0000062	--	Organic nitrogen compounds	Organonitrogen compounds	Quaternary ammonium salts	--	--	--	1.41333e-07	3.84012e-06	0.0176721	1.3574	2.22917	up	6.90176e-08	4.94569	1.85915	up	0.00237075	2.21862	1.27969	up
Com_17888_pos	3,4-Dimethylbenzoic acid	TB progression-related metabolic markers	--	HMDB0002237	--	Benzenoids	Benzene and substituted derivatives	Benzoic acids and derivatives	--	--	--	3.21371e-08	1.4917e-06	0.00888737	1.42992	1.8174	up	1.41021e-08	10.0967	2.07826	up	0.00221287	5.55558	1.818	up
Com_421_neg	Xanthine	early metabolic markers of LTBI	cpd:C00385	HMDB0000292	--	Organoheterocyclic compounds	Imidazopyrimidines	Purines and purine derivatives	--	--	--	2.56083e-07	6.20167e-06	0.000297355	1.88552	0.290472	down	2.0555e-07	0.202835	1.62597	down	0.112695	--	--	--
Com_478_neg	Inosine	early metabolic markers of LTBI	cpd:C00294	HMDB0000195	--	Nucleosides, nucleotides, and analogues	Purine nucleosides	-	--	--	--	2.54816e-06	3.30075e-05	0.00117875	1.91168	0.436431	down	1.82802e-06	0.211591	1.67135	down	0.120787	--	--	--
Com_2294_neg	4-Coumaric acid	early metabolic markers of LTBI	--	HMDB0030677	--	Phenylpropanoids and polyketides	Cinnamic acids and derivatives	Hydroxycinnamic acids and derivatives	--	--	--	2.22703e-05	0.000174712	0.00694745	1.75562	0.442722	down	1.29949e-05	0.22024	1.5459	down	0.0897782	--	--	--
Com_42758_pos	Valylproline	early metabolic markers of LTBI	--	HMDB0029135	--	Organic acids and derivatives	Carboxylic acids and derivatives	Amino acids, peptides, and analogues	--	--	--	2.70887e-10	1.00589e-07	1.89648e-06	2.64785	0.343585	down	5.40834e-10	0.229741	2.2015	down	0.156202	--	--	--
Com_13962_neg	trans-10-Heptadecenoic Acid	early metabolic markers of LTBI	--	HMDB0244268	--	Lipids and lipid-like molecules	Fatty Acyls	Fatty acids and conjugates	--	--	--	0.000458811	0.00183854	0.0190541	1.51057	0.583532	down	0.000318527	0.248613	1.28852	down	0.185042	--	--	--
Com_6813_pos	Terephthalic Acid	early metabolic markers of LTBI	cpd:C06337	HMDB0002428	--	Benzenoids	Benzene and substituted derivatives	Benzoic acids and derivatives	--	--	--	4.64588e-09	5.17552e-07	6.61811e-05	2.14852	0.399083	down	3.35496e-09	0.252763	2.00543	down	0.0560505	--	--	--
Com_3065_neg	5-Methyluridine	early metabolic markers of LTBI	--	HMDB0000884	--	Nucleosides, nucleotides, and analogues	Pyrimidine nucleosides	-	--	--	--	6.33584e-08	2.52076e-06	8.63431e-05	2.30569	0.355709	down	6.52319e-08	0.263706	1.79101	down	0.138801	--	--	--
Com_53436_pos	Glycyl-L-leucine	early metabolic markers of LTBI	cpd:C02155	HMDB0028929	--	Organic acids and derivatives	Carboxylic acids and derivatives	Amino acids, peptides, and analogues	--	--	--	5.82905e-06	6.30443e-05	0.000539176	1.86099	0.455527	down	6.95726e-06	0.268984	1.59045	down	0.284053	--	--	--
Com_7061_pos	3-Methylhistamine	early metabolic markers of LTBI	--	HMDB0001861	--	Organic nitrogen compounds	Organonitrogen compounds	Amines	--	--	--	0.00177465	0.00561635	0.0062536	1.61218	0.359613	down	0.00310828	0.273937	1.19891	down	0.727812	--	--	--
Com_35730_pos	Thymine	early metabolic markers of LTBI	cpd:C00178	HMDB0000262	--	Organoheterocyclic compounds	Diazines	Pyrimidines and pyrimidine derivatives	--	--	--	2.1588e-07	5.46568e-06	2.63604e-06	2.78535	0.198918	down	3.71447e-06	0.275674	1.81161	down	0.746946	--	--	--
Com_30755_pos	L-Alanyl-L-proline	early metabolic markers of LTBI	--	HMDB0028695	--	Organic acids and derivatives	Carboxylic acids and derivatives	Amino acids, peptides, and analogues	--	--	--	1.23105e-07	3.80941e-06	2.50715e-05	2.28836	0.441688	down	2.86737e-07	0.290956	1.81374	down	0.352972	--	--	--
Com_18354_pos	Uracil	early metabolic markers of LTBI	cpd:C00106	HMDB0000300	--	Organoheterocyclic compounds	Diazines	Pyrimidines and pyrimidine derivatives	--	--	--	2.58244e-09	3.19649e-07	1.94271e-06	2.67737	0.3794	down	9.28833e-09	0.304794	2.02169	down	0.331045	--	--	--
Com_32765_neg	2-Methylpentanedioic acid	early metabolic markers of LTBI	--	HMDB0000422	--	Lipids and lipid-like molecules	Fatty Acyls	Fatty acids and conjugates	--	--	--	0.000468181	0.00184294	0.0411801	1.70764	0.425441	down	0.000278593	0.307829	1.42385	down	0.0986125	--	--	--
Com_5459_neg	4-Toluic acid	early metabolic markers of LTBI	--	HMDB0029635	--	Benzenoids	Benzene and substituted derivatives	Benzoic acids and derivatives	--	--	--	9.70815e-05	0.000543461	0.032936	1.54654	0.486682	down	5.18206e-05	0.318171	1.4794	down	0.0508814	--	--	--
Com_15048_neg	5-Fluorouridine	early metabolic markers of LTBI	cpd:C16633	HMDB0060396	--	Nucleosides, nucleotides, and analogues	Pyrimidine nucleosides	-	--	--	--	8.77166e-05	0.000506302	0.016865	2.10968	0.567903	down	5.00808e-05	0.320886	1.70603	down	0.0871983	--	--	--
Com_10610_pos	Urocanic acid	early metabolic markers of LTBI	cpd:C00785	HMDB0000301	--	Organoheterocyclic compounds	Azoles	Imidazoles	--	--	--	0.000187991	0.000926646	0.0109343	1.52879	0.520759	down	0.000132621	0.325299	1.40679	down	0.180945	--	--	--
Com_30582_neg	Docosahexaenoyl Ethanolamide	early metabolic markers of LTBI	--	HMDB0013658	--	Organic nitrogen compounds	Organonitrogen compounds	Amines	--	--	--	3.73244e-05	0.000253533	0.0166361	1.47945	0.478159	down	1.96725e-05	0.345505	1.56977	down	0.0563948	--	--	--
Com_40810_pos	Leucylproline	early metabolic markers of LTBI	--	HMDB0011175	--	Organic acids and derivatives	Carboxylic acids and derivatives	Amino acids, peptides, and analogues	--	--	--	1.3902e-07	3.8717e-06	1.015e-05	2.25763	0.457652	down	6.17965e-07	0.350652	1.7594	down	0.557181	--	--	--
Com_55562_neg	Octanoyl-coenzyme A	early metabolic markers of LTBI	--	HMDB0001070	--	Lipids and lipid-like molecules	Fatty Acyls	Fatty acyl thioesters	--	--	--	0.000293094	0.00127046	0.00157696	1.99974	0.311502	down	0.000651905	0.351343	1.27805	down	0.730488	--	--	--
Com_271_neg	L-(-)-Malic acid	early metabolic markers of LTBI	--	HMDB0000156	--	Organic acids and derivatives	Hydroxy acids and derivatives	Beta hydroxy acids and derivatives	--	--	--	1.03976e-05	9.89998e-05	0.00460352	1.55488	0.490657	down	6.0853e-06	0.357951	1.47596	down	0.0854039	--	--	--
Com_1109_neg	Deoxyguanosine	early metabolic markers of LTBI	cpd:C00330	HMDB0000085	--	Nucleosides, nucleotides, and analogues	Purine nucleosides	Purine 2'-deoxyribonucleosides	--	--	--	0.000611127	0.00230778	0.0103245	1.55116	0.468008	down	0.000562276	0.363458	1.37744	down	0.332375	--	--	--
Com_5684_pos	Ecgonine methyl ester	early metabolic markers of LTBI	cpd:C12448	HMDB0006406	--	Alkaloids and derivatives	Tropane alkaloids	-	--	--	--	0.000145413	0.000756961	0.00189746	1.79678	0.403213	down	0.000217699	0.364702	1.31567	down	0.504111	--	--	--
Com_1254_pos	2-Hydroxy-6-Aminopurine	early metabolic markers of LTBI	--	HMDB0000403	--	Organoheterocyclic compounds	Imidazopyrimidines	Purines and purine derivatives	--	--	--	3.29721e-06	3.90754e-05	0.000214808	2.05966	0.428248	down	5.59625e-06	0.373323	1.4085	down	0.381338	--	--	--
Com_5246_neg	Gly-Val	early metabolic markers of LTBI	--	HMDB0028854	--	Organic acids and derivatives	Carboxylic acids and derivatives	Amino acids, peptides, and analogues	--	--	--	7.15549e-07	1.35105e-05	0.000101509	2.1284	0.572204	down	1.20952e-06	0.374724	1.51149	down	0.322483	--	--	--
Com_33225_pos	Gly-Ile	early metabolic markers of LTBI	--	HMDB0028844	--	Organic acids and derivatives	Carboxylic acids and derivatives	Amino acids, peptides, and analogues	--	--	--	7.62453e-07	1.41562e-05	2.73297e-05	2.01778	0.499084	down	3.12429e-06	0.389339	1.60646	down	0.619096	--	--	--
Com_565_neg	Uridine	early metabolic markers of LTBI	cpd:C00299	HMDB0000296	--	Nucleosides, nucleotides, and analogues	Pyrimidine nucleosides	-	--	--	--	6.65815e-05	0.000409789	0.00854804	1.48182	0.553852	down	4.27875e-05	0.393388	1.43237	down	0.131021	--	--	--
Com_9229_neg	Gly-Leu	early metabolic markers of LTBI	--	HMDB0028929	--	Organic acids and derivatives	Carboxylic acids and derivatives	Amino acids, peptides, and analogues	--	--	--	3.00824e-06	3.64259e-05	0.000119172	2.19355	0.498472	down	7.18939e-06	0.393545	1.47682	down	0.497882	--	--	--
Com_34494_pos	3-Hydroxylidocaine	early metabolic markers of LTBI	cpd:C16560	HMDB0060655	--	Organic acids and derivatives	Carboxylic acids and derivatives	Amino acids, peptides, and analogues	--	--	--	3.32394e-06	3.89776e-05	0.00439355	1.57058	0.565099	down	1.72563e-06	0.40055	1.72821	down	0.0506706	--	--	--
Com_56167_pos	2'-Deoxyuridine	early metabolic markers of LTBI	cpd:C00526	HMDB0000012	--	Nucleosides, nucleotides, and analogues	Pyrimidine nucleosides	Pyrimidine 2'-deoxyribonucleosides	--	--	--	0.000409869	0.00169109	0.02484	1.55511	0.46368	down	0.000261653	0.410143	1.3645	down	0.141312	--	--	--
Com_14967_pos	Thr-Leu	early metabolic markers of LTBI	--	HMDB0259044	--	Organic acids and derivatives	Carboxylic acids and derivatives	Amino acids, peptides, and analogues	--	--	--	0.00010062	0.000557664	0.00336016	1.70004	0.553761	down	9.92752e-05	0.418518	1.41574	down	0.306427	--	--	--
Com_19767_neg	D-Mannitol 1-phosphate	early metabolic markers of LTBI	cpd:C00644	HMDB0001530	--	Organic oxygen compounds	Organooxygen compounds	Carbohydrates and carbohydrate conjugates	--	--	--	2.35214e-05	0.000180709	0.000646436	2.07718	0.572009	down	3.7648e-05	0.423605	1.36005	down	0.444502	--	--	--
Com_2133_pos	8-Aminooctanoic acid	early metabolic markers of LTBI	--	HMDB0247418	--	Lipids and lipid-like molecules	Fatty Acyls	Fatty acids and conjugates	--	--	--	0.000283615	0.00123417	0.0114126	1.44164	0.585696	down	0.000212476	0.430371	1.27086	down	0.214341	--	--	--
Com_31113_pos	Trigonelline	early metabolic markers of LTBI	cpd:C01004	HMDB0000875	--	Alkaloids and derivatives	-	-	--	--	--	1.92705e-06	2.68341e-05	0.000358986	2.04962	0.430697	down	2.15175e-06	0.439792	1.60018	down	0.231398	--	--	--
Com_5788_neg	Threonine	early metabolic markers of LTBI	--	HMDB0000167	--	Organic acids and derivatives	Carboxylic acids and derivatives	Amino acids, peptides, and analogues	--	--	--	0.00099571	0.00351019	0.0229605	1.4527	0.635647	down	0.000749593	0.443184	1.30951	down	0.237881	--	--	--
Com_25130_pos	Ala-Gln	early metabolic markers of LTBI	--	HMDB0248109	--	Organic acids and derivatives	Carboxylic acids and derivatives	Amino acids, peptides, and analogues	--	--	--	5.29029e-05	0.000336765	0.0144946	1.38797	0.599859	down	2.93821e-05	0.443388	1.61309	down	0.076209	--	--	--
Com_5242_neg	acetoacetate	early metabolic markers of LTBI	cpd:C00164	HMDB0304256	--	Organic acids and derivatives	Keto acids and derivatives	Short-chain keto acids and derivatives	--	--	--	0.0051864	0.0140918	0.024199	1.60468	0.597477	down	0.00579126	0.469625	1.16624	down	0.523333	--	--	--
Com_11096_pos	D-Ala-D-Ala	early metabolic markers of LTBI	cpd:C00993	HMDB0244385	--	Organic acids and derivatives	Carboxylic acids and derivatives	Amino acids, peptides, and analogues	--	--	--	0.00156226	0.00502993	0.032936	1.25609	0.647463	down	0.0011449	0.48222	1.27467	down	0.22726	--	--	--
Com_2007_neg	o-Cresol	early metabolic markers of LTBI	cpd:C01542	HMDB0002055	--	Benzenoids	Phenols	Cresols	--	--	--	0.000305186	0.00131265	0.018298	1.49024	0.501259	down	0.000200871	0.489385	1.29215	down	0.155165	--	--	--
Com_25338_neg	Phe-Pro	early metabolic markers of LTBI	--	HMDB0011177	--	Organic acids and derivatives	Carboxylic acids and derivatives	Amino acids, peptides, and analogues	--	--	--	2.86333e-05	0.00020848	0.000198804	2.17202	0.522312	down	0.000116141	0.498124	1.42895	down	0.838828	--	--	--
Com_6362_neg	Methionine	early metabolic markers of LTBI	cpd:C00073	HMDB0033951	--	Organic acids and derivatives	Carboxylic acids and derivatives	Amino acids, peptides, and analogues	--	--	--	4.23655e-05	0.000280923	0.00019123	2.07442	0.519056	down	0.000217293	0.502813	1.2571	down	0.962727	--	--	--
Com_5431_neg	5-Dehydroquinic acid	early metabolic markers of LTBI	cpd:C00944	HMDB0012710	--	Organic acids and derivatives	Hydroxy acids and derivatives	Alpha hydroxy acids and derivatives	--	--	--	0.0160771	0.0364764	0.0350679	1.51528	0.587989	down	0.0222239	0.510718	1.06529	down	0.720805	--	--	--
Com_45007_pos	Ecdysterone	early metabolic markers of LTBI	cpd:C02633	HMDB0242587	--	Lipids and lipid-like molecules	Steroids and steroid derivatives	Bile acids, alcohols and derivatives	--	--	--	0.007819	0.0197067	0.0109343	1.45162	0.632854	down	0.0188725	0.512313	1.00288	down	0.988637	--	--	--
Com_50698_neg	Prolylglycine	early metabolic markers of LTBI	--	HMDB0011178	--	Organic acids and derivatives	Carboxylic acids and derivatives	Amino acids, peptides, and analogues	--	--	--	3.64076e-05	0.000250359	0.000448743	1.84541	0.661534	down	8.65994e-05	0.517416	1.30934	down	0.630438	--	--	--
Com_9634_pos	Glu-Thr	early metabolic markers of LTBI	--	HMDB0028829	--	Organic acids and derivatives	Carboxylic acids and derivatives	Amino acids, peptides, and analogues	--	--	--	4.74173e-06	5.28229e-05	0.000432452	1.88425	0.617115	down	6.01868e-06	0.529722	1.55441	down	0.297465	--	--	--
Com_31643_pos	DL-Citrulline	early metabolic markers of LTBI	--	HMDB0250742	--	Organic acids and derivatives	Carboxylic acids and derivatives	Amino acids, peptides, and analogues	--	--	--	2.72946e-06	3.37846e-05	0.000157269	2.03655	0.604207	down	5.28364e-06	0.535534	1.5763	down	0.418703	--	--	--
Com_7392_neg	6-Hydroxymelatonin	early metabolic markers of LTBI	cpd:C05643	HMDB0004081	--	Organoheterocyclic compounds	Indoles and derivatives	Hydroxyindoles	--	--	--	0.000190415	0.000930361	0.0421977	1.34938	0.402602	down	0.000105027	0.536422	1.30447	down	0.0586163	--	--	--
Com_2310_pos	3-Succinoylpyridine	early metabolic markers of LTBI	cpd:C19569	HMDB0000992	--	Organic acids and derivatives	Keto acids and derivatives	Gamma-keto acids and derivatives	--	--	--	0.00573643	0.0152515	0.0411801	1.31985	0.482204	down	0.00513995	0.538699	1.06946	down	0.379405	--	--	--
Com_21400_pos	Cytidine	early metabolic markers of LTBI	cpd:C00475	HMDB0000089	--	Nucleosides, nucleotides, and analogues	Pyrimidine nucleosides	-	--	--	--	6.93105e-05	0.000424241	0.00300352	1.79687	0.543004	down	6.58439e-05	0.543977	1.31783	down	0.279477	--	--	--
Com_83916_neg	Thymidine 5'-diphosphate	early metabolic markers of LTBI	--	HMDB0001274	--	Nucleosides, nucleotides, and analogues	Pyrimidine nucleotides	Pyrimidine deoxyribonucleotides	--	--	--	0.000278156	0.00122962	0.0459317	1.52043	0.655769	down	0.000156868	0.551779	1.40548	down	0.0669049	--	--	--
Com_56650_pos	L-(-)-Methionine	early metabolic markers of LTBI	--	HMDB0000696	--	Organic acids and derivatives	Carboxylic acids and derivatives	Amino acids, peptides, and analogues	--	--	--	0.000568922	0.00217048	0.00205134	1.7571	0.583837	down	0.00132819	0.558275	1.14093	down	0.879723	--	--	--
Com_61423_pos	Benzyl cinnamate	early metabolic markers of LTBI	--	HMDB0040286	--	Phenylpropanoids and polyketides	Cinnamic acids and derivatives	Cinnamic acid esters	--	--	--	6.34454e-06	6.60543e-05	5.60873e-05	1.88062	0.566862	down	3.68133e-05	0.575614	1.39115	down	0.87867	--	--	--
Com_7146_pos	Val-Ser	early metabolic markers of LTBI	--	HMDB0029136	--	Organic acids and derivatives	Carboxylic acids and derivatives	Amino acids, peptides, and analogues	--	--	--	1.69322e-05	0.000140765	7.06511e-05	2.2538	0.527597	down	0.000142932	0.579311	1.28594	down	0.670489	--	--	--
Com_22132_pos	2'-Deoxycytidine	early metabolic markers of LTBI	cpd:C00881	HMDB0000014	--	Nucleosides, nucleotides, and analogues	Pyrimidine nucleosides	Pyrimidine 2'-deoxyribonucleosides	--	--	--	0.000245017	0.00111864	0.00231497	1.66717	0.583325	down	0.000387627	0.599341	1.14379	down	0.557181	--	--	--
Com_66659_neg	Oxaloacetate	early metabolic markers of LTBI	cpd:C00036	HMDB0000223	--	Organic acids and derivatives	Keto acids and derivatives	Short-chain keto acids and derivatives	--	--	--	2.56184e-05	0.000191536	0.00177453	1.73794	0.625207	down	2.4543e-05	0.635492	1.29265	down	0.253814	--	--	--
Com_71_neg	7-Ketolithocholic acid	early metabolic markers of LTBI	--	HMDB0000467	--	Lipids and lipid-like molecules	Steroids and steroid derivatives	Bile acids, alcohols and derivatives	--	--	--	0.0076259	0.0192636	0.0416862	1.42085	1.68214	up	0.00733737	2.13225	1.00308	up	0.43659	--	--	--
Com_3225_neg	Adrenic acid	early metabolic markers of LTBI	cpd:C16527	HMDB0002226	LMFA04000050	Lipids and lipid-like molecules	Fatty Acyls	Fatty acids and conjugates	Fatty Acyls [FA]	Docosanoids [FA04]	_	0.00588489	0.015535	0.0309177	1.3343	2.97687	up	0.00603069	6.65436	1.28974	up	0.472007	--	--	--
Com_2053_neg	LPE 18:1	later metabolic markers of ATB	--	--	LMGP02050064	--	--	--	Glycerophospholipids [GP]	Glycerophosphoethanolamines [GP02]	Monoacylglycerophosphoethanolamines [GP0205]	7.47767e-06	7.30712e-05	0.183616	--	--	--	0.0012823	0.0783332	1.09974	down	7.98321e-06	0.0462919	2.16742	down
Com_6636_neg	Thymidine 5'-monophosphate	later metabolic markers of ATB	--	HMDB0001227	--	Nucleosides, nucleotides, and analogues	Pyrimidine nucleotides	Pyrimidine deoxyribonucleotides	--	--	--	7.84036e-05	0.000462125	0.0842216	--	--	--	4.84943e-05	0.10799	1.3223	down	0.0163985	0.0884251	1.0332	down
Com_15162_pos	Eicosapentaenoic acid	later metabolic markers of ATB	cpd:C06428	HMDB0001999	--	Lipids and lipid-like molecules	Fatty Acyls	Fatty acids and conjugates	--	--	--	2.24279e-06	2.97436e-05	0.752242	--	--	--	1.72678e-05	0.182441	1.35569	down	3.79598e-05	0.101267	1.68242	down
Com_4982_neg	LPE 14:0	later metabolic markers of ATB	--	--	LMGP02050033	--	--	--	Glycerophospholipids [GP]	Glycerophosphoethanolamines [GP02]	Monoacylglycerophosphoethanolamines [GP0205]	1.29935e-05	0.000120623	0.23554	--	--	--	0.00126193	0.152897	1.2479	down	1.58686e-05	0.105292	2.07928	down
Com_16290_neg	D-Mannose 6-phosphate	later metabolic markers of ATB	cpd:C00275	HMDB0304312	--	Organic oxygen compounds	Organooxygen compounds	Carbohydrates and carbohydrate conjugates	--	--	--	2.90901e-08	1.40897e-06	0.102882	--	--	--	3.63442e-08	0.0753982	1.81076	down	8.41351e-05	0.110861	1.60786	down
Com_6281_neg	D-Fructose 6-phosphate	later metabolic markers of ATB	cpd:C00085	HMDB0304311	--	Organic oxygen compounds	Organooxygen compounds	Carbohydrates and carbohydrate conjugates	--	--	--	3.92782e-05	0.000262011	0.211888	--	--	--	3.95323e-05	0.138278	1.51353	down	0.00311158	0.11184	1.6111	down
Com_4595_neg	D-myo-Inositol 1,4-bisphosphate	later metabolic markers of ATB	cpd:C01220	HMDB0000968	--	Organic oxygen compounds	Organooxygen compounds	Alcohols and polyols	--	--	--	2.91897e-05	0.000211151	0.774123	--	--	--	0.000243463	0.363183	1.03077	down	0.000143987	0.134142	1.86428	down
Com_14972_neg	LPE 15:1	later metabolic markers of ATB	--	--	LMGP02050015	--	--	--	Glycerophospholipids [GP]	Glycerophosphoethanolamines [GP02]	Monoacylglycerophosphoethanolamines [GP0205]	2.56572e-06	3.24797e-05	0.15824	--	--	--	2.73986e-06	0.166145	1.5348	down	0.000794645	0.148055	1.45118	down
Com_33924_neg	LPE 16:1	later metabolic markers of ATB	--	--	LMGP02050037	--	--	--	Glycerophospholipids [GP]	Glycerophosphoethanolamines [GP02]	Monoacylglycerophosphoethanolamines [GP0205]	3.41862e-07	7.61669e-06	0.193257	--	--	--	5.40334e-07	0.122731	1.80969	down	0.000152139	0.154465	1.6635	down
Com_2531_neg	LPE 15:0	later metabolic markers of ATB	--	--	LMGP02050035	--	--	--	Glycerophospholipids [GP]	Glycerophosphoethanolamines [GP02]	Monoacylglycerophosphoethanolamines [GP0205]	4.21722e-06	4.74544e-05	0.226231	--	--	--	0.000631265	0.200886	1.27859	down	5.65837e-06	0.160401	2.06878	down
Com_16590_neg	N-Acetyl-α-D-glucosamine 1-phosphate	later metabolic markers of ATB	cpd:C04501	--	--	--	--	--	--	--	--	2.89646e-06	3.54577e-05	0.625637	--	--	--	1.47652e-05	0.285509	1.36132	down	7.09024e-05	0.192101	1.73972	down
Com_9707_neg	α-D-Mannose 1-phosphate	later metabolic markers of ATB	cpd:C00636	--	--	--	--	--	--	--	--	0.00120882	0.00408067	0.174337	--	--	--	0.000883405	0.38917	1.17827	down	0.038646	0.209433	1.19199	down
Com_14680_neg	5-OxoETE	later metabolic markers of ATB	cpd:C14732	HMDB0010217	--	Lipids and lipid-like molecules	Fatty Acyls	Fatty acids and conjugates	--	--	--	0.000320272	0.00136698	0.844526	--	--	--	0.00124785	0.347754	1.00418	down	0.00118826	0.22176	1.51209	down
Com_3698_neg	tetranor-PGFM	later metabolic markers of ATB	--	HMDB0258925	LMFA03010139	Lipids and lipid-like molecules	Fatty Acyls	Eicosanoids	Fatty Acyls [FA]	Eicosanoids [FA03]	Prostaglandins [FA0301]	2.83719e-05	0.000207936	0.709087	--	--	--	0.000119089	0.300467	1.34559	down	0.000290223	0.22918	1.62699	down
Com_157_pos	Nicotinic acid mononucleotide	later metabolic markers of ATB	--	HMDB0001132	--	Nucleosides, nucleotides, and analogues	Pyridine nucleotides	Nicotinic acid nucleotides	--	--	--	0.00021885	0.00103744	0.371087	--	--	--	0.000288505	0.232281	1.08424	down	0.00425962	0.231601	1.29614	down
Com_32306_neg	LPE 17:2	later metabolic markers of ATB	--	--	LMGP02050016	--	--	--	Glycerophospholipids [GP]	Glycerophosphoethanolamines [GP02]	Monoacylglycerophosphoethanolamines [GP0205]	0.000246892	0.0011226	0.239338	--	--	--	0.000229793	0.17885	1.35054	down	0.00892645	0.243249	1.29537	down
Com_6093_neg	LPE 17:0	later metabolic markers of ATB	--	--	LMGP02050030	--	--	--	Glycerophospholipids [GP]	Glycerophosphoethanolamines [GP02]	Monoacylglycerophosphoethanolamines [GP0205]	0.00196063	0.00610095	0.537221	--	--	--	0.0113354	0.3484	1.00762	down	0.00287184	0.276525	1.67094	down
Com_7952_neg	Alanyltyrosine	later metabolic markers of ATB	--	HMDB0028699	--	Organic acids and derivatives	Carboxylic acids and derivatives	Amino acids, peptides, and analogues	--	--	--	0.0018952	0.00591386	0.635837	--	--	--	0.0083498	0.225004	1.00808	down	0.0033785	0.277335	1.3961	down
Com_101502_neg	Adenosine 5'-monophosphate	later metabolic markers of ATB	cpd:C00020	HMDB0000045	--	Nucleosides, nucleotides, and analogues	Purine nucleotides	Purine ribonucleotides	--	--	--	1.79721e-05	0.000148303	0.114468	--	--	--	1.34174e-05	0.209906	1.41034	down	0.00442997	0.28469	1.06843	down
Com_1664_pos	10-Undecenoic acid	later metabolic markers of ATB	--	HMDB0033724	LMFA01030036	Lipids and lipid-like molecules	Fatty Acyls	Fatty acids and conjugates	Fatty Acyls [FA]	Fatty Acids and Conjugates [FA01]	Unsaturated fatty acids [FA0103]	3.41962e-06	3.96819e-05	0.493986	--	--	--	1.15029e-05	0.228855	1.44954	down	0.000132774	0.289692	1.73557	down
Com_7718_neg	2,8-Quinolinediol	later metabolic markers of ATB	--	HMDB0240311	--	Organoheterocyclic compounds	Quinolines and derivatives	Quinolones and derivatives	--	--	--	0.000162013	0.000827901	0.135613	--	--	--	0.000115471	0.109246	1.15749	down	0.0144419	0.295027	1.01283	down
Com_23300_neg	Tyrosylalanine	later metabolic markers of ATB	--	HMDB0029098	--	Organic acids and derivatives	Carboxylic acids and derivatives	Amino acids, peptides, and analogues	--	--	--	0.000281163	0.0012283	0.546728	--	--	--	0.000543676	0.314217	1.23498	down	0.00264907	0.323885	1.44852	down
Com_9737_neg	LPE 13:0	later metabolic markers of ATB	--	--	LMGP02050007	--	--	--	Glycerophospholipids [GP]	Glycerophosphoethanolamines [GP02]	Monoacylglycerophosphoethanolamines [GP0205]	3.18175e-05	0.000224334	0.452685	--	--	--	6.68972e-05	0.308134	1.39427	down	0.000775145	0.32547	1.39741	down
Com_43939_neg	3-(3-Methoxyphenyl)propionic acid	later metabolic markers of ATB	--	HMDB0059969	--	Benzenoids	Phenol ethers	Anisoles	--	--	--	1.31651e-07	3.85944e-06	0.759514	--	--	--	1.85345e-06	0.2402	1.33115	down	4.46898e-06	0.326389	1.55749	down
Com_25954_neg	Capric acid	later metabolic markers of ATB	--	HMDB0000511	LMFA01010010	Lipids and lipid-like molecules	Fatty Acyls	Fatty acids and conjugates	Fatty Acyls [FA]	Fatty Acids and Conjugates [FA01]	Straight chain fatty acids [FA0101]	3.11597e-05	0.000221095	0.874581	--	--	--	0.000196399	0.622986	1.02751	down	0.000191722	0.327722	1.42696	down
Com_23451_neg	LPE 12:0	later metabolic markers of ATB	--	--	LMGP02050005	--	--	--	Glycerophospholipids [GP]	Glycerophosphoethanolamines [GP02]	Monoacylglycerophosphoethanolamines [GP0205]	9.222e-09	7.90254e-07	0.6949	--	--	--	1.82907e-07	0.447744	1.65759	down	7.97609e-07	0.334777	2.03435	down
Com_5014_neg	Kynurenic acid	later metabolic markers of ATB	cpd:C01717	HMDB0000715	--	Organoheterocyclic compounds	Quinolines and derivatives	Quinoline carboxylic acids	--	--	--	2.39426e-08	1.2701e-06	0.312862	--	--	--	9.5169e-08	0.285328	1.81676	down	1.02571e-05	0.335197	1.93433	down
Com_5641_pos	2-Phenylglycine	later metabolic markers of ATB	--	HMDB0002210	--	Organic acids and derivatives	Carboxylic acids and derivatives	Amino acids, peptides, and analogues	--	--	--	2.38673e-05	0.000182111	0.165411	--	--	--	2.13458e-05	0.364846	1.22335	down	0.00320584	0.33622	1.15602	down
Com_6897_neg	Bicyclo Prostaglandin E2	later metabolic markers of ATB	--	HMDB0249187	--	Lipids and lipid-like molecules	Fatty Acyls	Eicosanoids	--	--	--	1.40423e-09	2.23473e-07	0.247064	--	--	--	6.41447e-09	0.305097	1.85201	down	2.354e-06	0.336484	2.01902	down
Com_6183_neg	Deoxyribose 5-Phosphate	later metabolic markers of ATB	--	HMDB0001031	--	Organic oxygen compounds	Organooxygen compounds	Carbohydrates and carbohydrate conjugates	--	--	--	0.000465051	0.00183712	0.432789	--	--	--	0.000649623	0.332847	1.20474	down	0.00566918	0.339509	1.22586	down
Com_3789_neg	Corticosterone	later metabolic markers of ATB	cpd:C02140	HMDB0001547	LMST02030186	Lipids and lipid-like molecules	Steroids and steroid derivatives	Hydroxysteroids	Sterols [ST]	Steroids [ST02]	C21 steroids (gluco/mineralocorticoids, progestogins) and derivatives [ST0203]	0.000463021	0.00183561	0.663372	--	--	--	0.00107713	0.443208	1.13716	down	0.00268539	0.341929	1.36004	down
Com_8688_pos	alpha-Farnesene	later metabolic markers of ATB	cpd:C09665	HMDB0036065	--	Lipids and lipid-like molecules	Prenol lipids	Sesquiterpenoids	--	--	--	4.22136e-07	9.22077e-06	0.384014	--	--	--	1.39762e-06	0.333341	1.64335	down	5.01225e-05	0.342746	1.82343	down
Com_27597_neg	Glycerol 3-phosphate	later metabolic markers of ATB	--	HMDB0000126	--	Lipids and lipid-like molecules	Glycerophospholipids	Glycerophosphates	--	--	--	2.00145e-05	0.000160404	0.258977	--	--	--	2.52142e-05	0.296981	1.35184	down	0.00145426	0.343865	1.3525	down
Com_1306_pos	Melatonin	later metabolic markers of ATB	cpd:C01598	HMDB0001389	--	Organoheterocyclic compounds	Indoles and derivatives	Indoles	--	--	--	0.000311221	0.00133346	0.635837	--	--	--	0.00216244	0.492916	1.09385	down	0.000725221	0.357037	1.63511	down
Com_44899_pos	Norbuprenorphine	later metabolic markers of ATB	--	HMDB0060546	--	Benzenoids	Phenanthrenes and derivatives	-	--	--	--	6.70611e-06	6.85377e-05	0.166875	--	--	--	6.76192e-06	0.252938	1.65971	down	0.00137779	0.358122	1.53835	down
Com_20468_neg	LPS 18:1	later metabolic markers of ATB	--	--	LMGP03050001	--	--	--	Glycerophospholipids [GP]	Glycerophosphoserines [GP03]	Monoacylglycerophosphoserines [GP0305]	0.00113927	0.0038931	0.569228	--	--	--	0.00190448	0.519505	1.00231	down	0.00690193	0.365423	1.23907	down
Com_20045_pos	1-Oleoyl-Sn-Glycero-3-Phosphocholine	later metabolic markers of ATB	--	HMDB0002815	--	Lipids and lipid-like molecules	Glycerophospholipids	Glycerophosphocholines	--	--	--	0.000264268	0.00117758	0.432789	--	--	--	0.000395408	0.366735	1.32528	down	0.0037894	0.381046	1.42198	down
Com_9093_pos	3-Hydroxyproline	later metabolic markers of ATB	--	HMDB0245903	--	Organic acids and derivatives	Carboxylic acids and derivatives	Amino acids, peptides, and analogues	--	--	--	7.956e-05	0.000466473	0.218975	--	--	--	7.68224e-05	0.447182	1.23652	down	0.00474823	0.381586	1.17525	down
Com_19986_pos	N1-Acetylspermine	later metabolic markers of ATB	cpd:C02567	HMDB0001186	--	Organic acids and derivatives	Carboxylic acids and derivatives	Carboxylic acid derivatives	--	--	--	0.000242646	0.00111238	0.204969	--	--	--	0.00020621	0.426281	1.29104	down	0.010936	0.388614	1.27073	down
Com_20945_neg	Propylparaben	later metabolic markers of ATB	--	HMDB0032574	--	Benzenoids	Benzene and substituted derivatives	Benzoic acids and derivatives	--	--	--	0.000185456	0.000918213	0.770463	--	--	--	0.000998386	0.449631	1.07083	down	0.000641696	0.393183	1.40611	down
Com_16951_neg	L-Asparagine	later metabolic markers of ATB	cpd:C00152	HMDB0000168	--	Organic acids and derivatives	Carboxylic acids and derivatives	Amino acids, peptides, and analogues	--	--	--	0.000423957	0.00173635	0.410682	--	--	--	0.000569278	0.344301	1.10299	down	0.00577459	0.397898	1.22279	down
Com_6323_neg	5beta-Androstane-3,17-dione	later metabolic markers of ATB	cpd:C03772	HMDB0003769	LMST02020058	Lipids and lipid-like molecules	Steroids and steroid derivatives	Androstane steroids	Sterols [ST]	Steroids [ST02]	C19 steroids (androgens) and derivatives [ST0202]	0.000192426	0.000936082	0.413408	--	--	--	0.000285865	0.313544	1.35302	down	0.00326365	0.401552	1.47458	down
Com_9157_neg	Prostaglandin E1	later metabolic markers of ATB	cpd:C04741	HMDB0001442	LMFA03010134	Lipids and lipid-like molecules	Fatty Acyls	Eicosanoids	Fatty Acyls [FA]	Eicosanoids [FA03]	Prostaglandins [FA0301]	2.55959e-05	0.000192661	0.602117	--	--	--	8.29443e-05	0.261509	1.44538	down	0.000380702	0.40379	1.44392	down
Com_6250_neg	13,14-dihydro-15-keto-PGD2	later metabolic markers of ATB	--	HMDB0060042	LMFA03010022	Lipids and lipid-like molecules	Fatty Acyls	Eicosanoids	Fatty Acyls [FA]	Eicosanoids [FA03]	Prostaglandins [FA0301]	0.000214173	0.0010284	0.500046	--	--	--	0.000386228	0.323906	1.33793	down	0.00254667	0.405458	1.48526	down
Com_31546_pos	N-Methylphenylalanine	later metabolic markers of ATB	--	HMDB0029224	--	Organic acids and derivatives	Carboxylic acids and derivatives	Amino acids, peptides, and analogues	--	--	--	4.84829e-05	0.000315848	0.092249	--	--	--	3.13814e-05	0.282712	1.47876	down	0.0109069	0.410124	1.1207	down
Com_48434_neg	LPC 20:4	later metabolic markers of ATB	--	--	LMGP01050140	--	--	--	Glycerophospholipids [GP]	Glycerophosphocholines [GP01]	Monoacylglycerophosphocholines [GP0105]	1.63737e-08	1.14002e-06	0.360942	--	--	--	8.48817e-08	0.35554	1.70956	down	5.85095e-06	0.411215	1.83792	down
Com_31287_pos	Pregnenolone	later metabolic markers of ATB	cpd:C01953	HMDB0000253	LMST02030088	Lipids and lipid-like molecules	Steroids and steroid derivatives	Pregnane steroids	Sterols [ST]	Steroids [ST02]	C21 steroids (gluco/mineralocorticoids, progestogins) and derivatives [ST0203]	1.22507e-05	0.000114683	0.427198	--	--	--	2.76187e-05	0.38345	1.42915	down	0.000437919	0.416617	1.55098	down
Com_24339_neg	DL-o-Tyrosine	later metabolic markers of ATB	--	HMDB0006050	--	Organic acids and derivatives	Carboxylic acids and derivatives	Amino acids, peptides, and analogues	--	--	--	1.90685e-05	0.000156194	0.155439	--	--	--	1.67298e-05	0.407415	1.3585	down	0.00302439	0.418483	1.32168	down
Com_22730_pos	Progesterone	later metabolic markers of ATB	cpd:C00410	HMDB0001830	LMST02030159	Lipids and lipid-like molecules	Steroids and steroid derivatives	Pregnane steroids	Sterols [ST]	Steroids [ST02]	C21 steroids (gluco/mineralocorticoids, progestogins) and derivatives [ST0203]	1.915e-05	0.000155716	0.0800122	--	--	--	1.22402e-05	0.296916	1.59517	down	0.00730635	0.421376	1.37566	down
Com_7849_pos	4-Methoxycinnamaldehyde	later metabolic markers of ATB	cpd:C10475	HMDB0032611	--	Phenylpropanoids and polyketides	Cinnamaldehydes	-	--	--	--	8.74021e-07	1.57042e-05	0.299301	--	--	--	0.000133759	0.465153	1.33045	down	1.90097e-06	0.422846	2.10865	down
Com_15014_neg	Glycoursodeoxycholic acid	later metabolic markers of ATB	--	HMDB0000708	LMST05030016	Lipids and lipid-like molecules	Steroids and steroid derivatives	Bile acids, alcohols and derivatives	Sterols [ST]	Steroid conjugates [ST05]	Glycine conjugates [ST0503]	2.52754e-05	0.000191543	0.196552	--	--	--	2.5162e-05	0.328407	1.4408	down	0.00259347	0.425899	1.42137	down
Com_15082_pos	L-arginine	later metabolic markers of ATB	--	HMDB0000517	--	Organic acids and derivatives	Carboxylic acids and derivatives	Amino acids, peptides, and analogues	--	--	--	6.7317e-07	1.31563e-05	0.410682	--	--	--	2.26799e-06	0.505599	1.47758	down	6.08196e-05	0.438569	1.96059	down
Com_24642_pos	cAMP	later metabolic markers of ATB	cpd:C00575	HMDB0000058	--	Nucleosides, nucleotides, and analogues	Purine nucleotides	Cyclic purine nucleotides	--	--	--	0.00294724	0.00855007	0.458463	--	--	--	0.00355754	0.352628	1.19139	down	0.0195183	0.441345	1.12471	down
Com_20282_neg	Tetrahydroaldosterone	later metabolic markers of ATB	--	HMDB0258895	--	Organoheterocyclic compounds	Oxepanes	-	--	--	--	1.86293e-07	4.9412e-06	0.229923	--	--	--	3.77851e-07	0.347446	1.70289	down	7.49342e-05	0.446959	1.67772	down
Com_12471_pos	DL-3-Aminoisobutyric acid	later metabolic markers of ATB	--	HMDB0003911	--	Organic acids and derivatives	Carboxylic acids and derivatives	Amino acids, peptides, and analogues	--	--	--	3.75614e-05	0.000253596	0.101877	--	--	--	2.55299e-05	0.341865	1.40588	down	0.0082138	0.45568	1.02942	down
Com_42447_neg	Prostaglandin F2alpha	later metabolic markers of ATB	cpd:C00639	HMDB0010199	LMFA03010002	Lipids and lipid-like molecules	Fatty Acyls	Eicosanoids	Fatty Acyls [FA]	Eicosanoids [FA03]	Prostaglandins [FA0301]	4.937e-07	1.0377e-05	0.288304	--	--	--	1.11699e-06	0.396911	1.708	down	9.6735e-05	0.458212	1.80477	down
Com_44005_pos	Withanolide A	later metabolic markers of ATB	--	HMDB0034415	LMST01160019	Lipids and lipid-like molecules	Steroids and steroid derivatives	Steroid lactones	Sterols [ST]	Sterols [ST01]	Withanolides and derivatives [ST0116]	2.92409e-07	6.64782e-06	0.663372	--	--	--	2.58859e-06	0.411754	1.67636	down	1.14575e-05	0.466774	1.98546	down
Com_40376_pos	L-2,4-Diaminobutyric acid	later metabolic markers of ATB	--	HMDB0006284	--	Organic acids and derivatives	Carboxylic acids and derivatives	Amino acids, peptides, and analogues	--	--	--	0.00221332	0.00679238	0.774123	--	--	--	0.00505481	0.50982	1.06494	down	0.00661898	0.477489	1.32366	down
Com_9479_neg	11-deoxy Corticosterone	later metabolic markers of ATB	--	--	LMST02030087	--	--	--	Sterols [ST]	Steroids [ST02]	C21 steroids (gluco/mineralocorticoids, progestogins) and derivatives [ST0203]	0.00107355	0.00373731	0.34118	--	--	--	0.0147053	0.34595	1.00822	down	0.00112569	0.478891	1.3876	down
Com_17643_pos	5,6-Dihydrouracil	later metabolic markers of ATB	cpd:C00429	HMDB0000076	--	Organoheterocyclic compounds	Diazines	Pyrimidines and pyrimidine derivatives	--	--	--	5.50487e-06	6.01218e-05	0.632429	--	--	--	2.54243e-05	0.494521	1.38624	down	0.0001109	0.490072	1.64952	down
Com_25549_neg	Abametapir	later metabolic markers of ATB	--	HMDB0246854	--	Organoheterocyclic compounds	Pyridines and derivatives	Bipyridines and oligopyridines	--	--	--	0.000101334	0.000556089	0.363461	--	--	--	0.00256998	0.562425	1.31677	down	0.000143439	0.490612	1.85394	down
Com_16216_neg	L-Saccharopine	later metabolic markers of ATB	cpd:C00449	HMDB0000279	--	Organic acids and derivatives	Carboxylic acids and derivatives	Amino acids, peptides, and analogues	--	--	--	7.43468e-05	0.000445281	0.553111	--	--	--	0.000982244	0.475312	1.33326	down	0.000178423	0.49316	1.6083	down
Com_66363_neg	Modafinil acid	later metabolic markers of ATB	--	HMDB0061039	--	Benzenoids	Benzene and substituted derivatives	Diphenylmethanes	--	--	--	0.000628012	0.00233982	0.407967	--	--	--	0.000802045	0.49211	1.19258	down	0.00771081	0.494409	1.31208	down
Com_1803_neg	Nicotinate ribonucleoside	later metabolic markers of ATB	--	HMDB0006809	--	Organic oxygen compounds	Organooxygen compounds	Carbohydrates and carbohydrate conjugates	--	--	--	1.05682e-05	9.97706e-05	0.145929	--	--	--	9.37406e-06	0.383713	1.53041	down	0.002254	0.498179	1.4549	down
Com_16561_neg	L-Tyrosinemethylester	later metabolic markers of ATB	cpd:C03404	--	--	--	--	--	--	--	--	7.17864e-05	0.00043462	0.954229	--	--	--	0.000466495	0.444066	1.19208	down	0.000294869	0.504525	1.45622	down
Com_13758_pos	Pyridoxamine	later metabolic markers of ATB	cpd:C00534	HMDB0001431	--	Organoheterocyclic compounds	Pyridines and derivatives	Pyridoxamines	--	--	--	1.80913e-06	2.5511e-05	0.405262	--	--	--	5.11099e-06	0.381562	1.61228	down	0.000125375	0.505856	1.58229	down
Com_17896_pos	1-Aminocyclohexanecarboxylic acid	later metabolic markers of ATB	--	HMDB0243822	--	Organic acids and derivatives	Carboxylic acids and derivatives	Amino acids, peptides, and analogues	--	--	--	1.31762e-05	0.000120314	0.267137	--	--	--	1.78976e-05	0.219164	1.35764	down	0.00104152	0.513532	1.18561	down
Com_3105_neg	Tyramine	later metabolic markers of ATB	cpd:C00483	HMDB0000306	--	Benzenoids	Benzene and substituted derivatives	Phenethylamines	--	--	--	0.000511518	0.00199941	0.818411	--	--	--	0.00164272	0.604894	1.20575	down	0.00191386	0.519624	1.51821	down
Com_51382_pos	Norfloxacin	later metabolic markers of ATB	cpd:C06687	HMDB0015192	--	Organic acids and derivatives	Carboxylic acids and derivatives	Amino acids, peptides, and analogues	--	--	--	0.00128732	0.00429362	0.777788	--	--	--	0.00431573	0.521595	1.0814	down	0.00323315	0.522617	1.51584	down
Com_22492_neg	5-Hydroxytryptophan	later metabolic markers of ATB	cpd:C01017	HMDB0000472	--	Organoheterocyclic compounds	Indoles and derivatives	Tryptamines and derivatives	--	--	--	4.95009e-06	5.45981e-05	0.829581	--	--	--	5.38533e-05	0.483834	1.35877	down	4.03437e-05	0.528123	1.71857	down
Com_15690_neg	Tropolone	later metabolic markers of ATB	cpd:C15474	HMDB0259299	--	Hydrocarbon derivatives	Tropones	Tropolones	--	--	--	4.25236e-07	9.10985e-06	0.527799	--	--	--	2.28359e-06	0.636491	1.4466	down	2.57547e-05	0.542764	1.90028	down
Com_895_pos	Acetophenone	later metabolic markers of ATB	cpd:C07113	HMDB0033910	--	Organic oxygen compounds	Organooxygen compounds	Carbonyl compounds	--	--	--	2.28308e-07	5.6519e-06	0.254963	--	--	--	5.02715e-07	0.485796	1.64868	down	7.1446e-05	0.547943	1.76753	down
Com_43823_pos	Coenzyme Q2	later metabolic markers of ATB	--	HMDB0006709	--	Lipids and lipid-like molecules	Prenol lipids	Quinone and hydroquinone lipids	--	--	--	1.61563e-05	0.00013739	0.386632	--	--	--	3.10606e-05	0.578332	1.47148	down	0.000638733	0.550172	1.68616	down
Com_30686_neg	LPS 15:0	later metabolic markers of ATB	--	--	LMGP03050031	--	--	--	Glycerophospholipids [GP]	Glycerophosphoserines [GP03]	Monoacylglycerophosphoserines [GP0305]	0.0013272	0.00438724	0.781458	--	--	--	0.0033416	0.525242	1.29874	down	0.00437886	0.564233	1.27053	down
Com_48_neg	Lithocholic Acid	later metabolic markers of ATB	cpd:C03990	HMDB0000761	LMST04010003	Lipids and lipid-like molecules	Steroids and steroid derivatives	Bile acids, alcohols and derivatives	Sterols [ST]	Bile acids and derivatives [ST04]	C24 bile acids, alcohols, and derivatives [ST0401]	6.11714e-05	0.000382837	0.0575788	--	--	--	3.45549e-05	0.374741	1.54041	down	0.0218526	0.565334	1.44634	down
Com_13087_neg	L-Histidinol	later metabolic markers of ATB	cpd:C00860	HMDB0003431	--	Organic nitrogen compounds	Organonitrogen compounds	Amines	--	--	--	1.98434e-05	0.000160185	0.0767692	--	--	--	1.24781e-05	0.327205	1.47725	down	0.00786086	0.565498	1.17758	down
Com_5680_neg	D-Alanyl-D-alanine	later metabolic markers of ATB	cpd:C00993	HMDB0003459	--	Organic acids and derivatives	Carboxylic acids and derivatives	Amino acids, peptides, and analogues	--	--	--	2.93269e-05	0.000210775	0.588859	--	--	--	8.97033e-05	0.517767	1.32341	down	0.000440185	0.568554	1.4514	down
Com_2732_neg	4-Pyridoxic acid	later metabolic markers of ATB	cpd:C00847	HMDB0000017	--	Organoheterocyclic compounds	Pyridines and derivatives	Pyridinecarboxylic acids and derivatives	--	--	--	0.00142107	0.00464242	0.427198	--	--	--	0.00173454	0.583756	1.1046	down	0.0128466	0.570756	1.09145	down
Com_702_neg	Glutaric acid	later metabolic markers of ATB	cpd:C00489	HMDB0000661	--	Organic acids and derivatives	Carboxylic acids and derivatives	Dicarboxylic acids and derivatives	--	--	--	0.000617994	0.002318	0.112289	--	--	--	0.000399714	0.360801	1.45035	down	0.0422415	0.571466	1.25198	down
Com_24702_pos	Safrole	later metabolic markers of ATB	cpd:C10490	HMDB0033591	--	Organoheterocyclic compounds	Benzodioxoles	-	--	--	--	0.00012907	0.000687961	0.950419	--	--	--	0.000735391	0.613185	1.40412	down	0.000470667	0.573268	1.78268	down
Com_26668_neg	2-Furoylglycine	later metabolic markers of ATB	--	HMDB0000439	--	Organic acids and derivatives	Carboxylic acids and derivatives	Amino acids, peptides, and analogues	--	--	--	1.43726e-05	0.000127072	0.220773	--	--	--	1.64842e-05	0.418206	1.53601	down	0.00149395	0.575005	1.40519	down
Com_15212_pos	4-Hydroxymandelonitrile	later metabolic markers of ATB	cpd:C00650	HMDB0060318	--	Benzenoids	Phenols	1-hydroxy-2-unsubstituted benzenoids	--	--	--	6.11833e-06	6.43001e-05	0.329187	--	--	--	1.12586e-05	0.39558	1.54985	down	0.000431928	0.578266	1.39471	down
Com_23484_pos	Diisobutylphthalate	later metabolic markers of ATB	cpd:C15205	--	--	--	--	--	--	--	--	0.000951183	0.00338536	0.213644	--	--	--	0.000762726	0.395502	1.22628	down	0.0256133	0.578407	1.17806	down
Com_6366_neg	1-(4-Methoxyphenyl)-2-propanone	later metabolic markers of ATB	--	HMDB0032891	--	Benzenoids	Benzene and substituted derivatives	Phenylpropanes	--	--	--	0.000368127	0.00154752	0.218975	--	--	--	0.000315628	0.419799	1.24794	down	0.0131868	0.580052	1.1459	down
Com_44420_pos	Lysopc 18:2	later metabolic markers of ATB	--	--	LMGP01050137	--	--	--	Glycerophospholipids [GP]	Glycerophosphocholines [GP01]	Monoacylglycerophosphocholines [GP0105]	0.000575438	0.00218784	0.950419	--	--	--	0.00152257	0.504482	1.08765	down	0.00242464	0.580801	1.41667	down
Com_31919_pos	5-Hydroxyindole-3-acetic acid	later metabolic markers of ATB	--	HMDB0000763	--	Organoheterocyclic compounds	Indoles and derivatives	Indolyl carboxylic acids and derivatives	--	--	--	0.000210804	0.0010166	0.301534	--	--	--	0.000234108	0.46469	1.402	down	0.00572572	0.581371	1.30615	down
Com_6229_neg	2-Propylglutaric acid	later metabolic markers of ATB	cpd:C16658	HMDB0060684	--	Lipids and lipid-like molecules	Fatty Acyls	Fatty acids and conjugates	--	--	--	0.000187991	0.000926646	0.072867	--	--	--	0.000110879	0.359227	1.35001	down	0.0330464	0.588996	1.02456	down
Com_4518_neg	Prostaglandin K1	later metabolic markers of ATB	--	--	LMFA03010170	--	--	--	Fatty Acyls [FA]	Eicosanoids [FA03]	Prostaglandins [FA0301]	9.55088e-05	0.000537357	0.18679	--	--	--	8.22957e-05	0.213201	1.30194	down	0.00671211	0.598463	1.08752	down
Com_4194_neg	Salicylic acid	later metabolic markers of ATB	cpd:C00805	HMDB0001895	--	Benzenoids	Benzene and substituted derivatives	Benzoic acids and derivatives	--	--	--	0.000986711	0.00350063	0.50921	--	--	--	0.00148479	0.365163	1.11989	down	0.00748023	0.599606	1.08236	down
Com_7560_neg	tetranor-PGDM	later metabolic markers of ATB	--	--	LMFA03010221	--	--	--	Fatty Acyls [FA]	Eicosanoids [FA03]	Prostaglandins [FA0301]	9.27278e-05	0.000527034	0.825854	--	--	--	0.000416632	0.543574	1.28806	down	0.000505697	0.604207	1.52411	down
Com_12363_pos	3-Ureidopropionic acid	later metabolic markers of ATB	--	HMDB0000026	--	Organic acids and derivatives	Organic carbonic acids and derivatives	Ureas	--	--	--	0.000111431	0.000608498	0.874581	--	--	--	0.000510896	0.641521	1.07654	down	0.000543676	0.605637	1.47512	down
Com_11175_pos	Vitamin A	later metabolic markers of ATB	cpd:C00473	HMDB0000305	LMPR01090001	Lipids and lipid-like molecules	Prenol lipids	Retinoids	Prenol Lipids [PR]	Isoprenoids [PR01]	Retinoids [PR0109]	0.000166536	0.000835679	0.180483	--	--	--	0.000135444	0.561151	1.42423	down	0.0101341	0.613147	1.35254	down
Com_39102_neg	3-Methoxytyramine	later metabolic markers of ATB	cpd:C05587	HMDB0000022	--	Benzenoids	Phenols	Methoxyphenols	--	--	--	6.04685e-06	6.47711e-05	0.12587	--	--	--	5.14508e-06	0.52692	1.55644	down	0.00193778	0.615155	1.33101	down
Com_19994_neg	5-oxoproline	later metabolic markers of ATB	--	HMDB0000267	--	Organic acids and derivatives	Carboxylic acids and derivatives	Amino acids, peptides, and analogues	--	--	--	1.3862e-05	0.000124535	0.942804	--	--	--	0.000124002	0.569534	1.16163	down	8.49349e-05	0.615451	1.56015	down
Com_45820_pos	3-Acetyl-2,5-dimethylfuran	later metabolic markers of ATB	--	HMDB0029563	--	Organic oxygen compounds	Organooxygen compounds	Carbonyl compounds	--	--	--	1.01241e-07	3.41765e-06	0.0706046	--	--	--	8.70701e-08	0.541977	1.73403	down	0.000327671	0.617539	1.57271	down
Com_7736_neg	4-Phenylbutyric acid	later metabolic markers of ATB	--	HMDB0000543	--	Benzenoids	Benzene and substituted derivatives	-	--	--	--	0.00175465	0.0055848	0.261001	--	--	--	0.00150717	0.459726	1.26373	down	0.0297887	0.621232	1.2807	down
Com_11108_neg	Propionyl-L-carnitine	later metabolic markers of ATB	--	HMDB0000824	--	Lipids and lipid-like molecules	Fatty Acyls	Fatty acid esters	--	--	--	0.00676128	0.0173951	0.534071	--	--	--	0.00861892	0.498557	1.23541	down	0.0285731	0.622196	1.23478	down
Com_21032_neg	20-hydroxy Leukotriene B4	later metabolic markers of ATB	--	--	LMFA03020018	--	--	--	Fatty Acyls [FA]	Eicosanoids [FA03]	Leukotrienes [FA0302]	2.50454e-06	3.28242e-05	0.113374	--	--	--	2.15668e-06	0.505548	1.69665	down	0.00127616	0.623813	1.74311	down
Com_33817_pos	Arachidonic acid methyl ester	later metabolic markers of ATB	--	HMDB0062594	--	-	-	-	--	--	--	0.000681364	0.00252172	0.290482	--	--	--	0.000663426	0.561638	1.22998	down	0.0135175	0.626789	1.23781	down
Com_23279_neg	N6-Acetyl-L-Lysine	later metabolic markers of ATB	--	HMDB0000206	--	Organic acids and derivatives	Carboxylic acids and derivatives	Amino acids, peptides, and analogues	--	--	--	0.000622317	0.00232638	0.331563	--	--	--	0.000670431	0.551585	1.32016	down	0.0104931	0.630394	1.29705	down
Com_12550_neg	Nicotinamide	later metabolic markers of ATB	cpd:C00153	HMDB0001406	--	Organoheterocyclic compounds	Pyridines and derivatives	Pyridinecarboxylic acids and derivatives	--	--	--	7.83356e-05	0.00046418	0.416145	--	--	--	0.000131608	0.571537	1.39467	down	0.00170788	0.631281	1.53738	down
Com_21363_pos	Nandrolone	later metabolic markers of ATB	cpd:C07254	HMDB0002725	LMST02010044	Lipids and lipid-like molecules	Steroids and steroid derivatives	Estrane steroids	Sterols [ST]	Steroids [ST02]	C18 steroids (estrogens) and derivatives [ST0201]	0.000126272	0.000676285	0.111211	--	--	--	8.42561e-05	0.517526	1.43329	down	0.0157821	0.631847	1.41447	down
Com_27191_pos	Histidine	later metabolic markers of ATB	cpd:C00768	HMDB0000177	--	Organic acids and derivatives	Carboxylic acids and derivatives	Amino acids, peptides, and analogues	--	--	--	0.000261579	0.00117028	0.814696	--	--	--	0.00115331	0.554849	1.24586	down	0.000941334	0.64438	1.56309	down
Com_8032_neg	Prostaglandin E3	later metabolic markers of ATB	cpd:C06439	HMDB0002664	LMFA03010135	Lipids and lipid-like molecules	Fatty Acyls	Eicosanoids	Fatty Acyls [FA]	Eicosanoids [FA03]	Prostaglandins [FA0301]	0.000154852	0.000802351	0.446948	--	--	--	0.000256859	0.262215	1.30704	down	0.00245166	0.64631	1.06331	down
Com_37678_pos	Neosaxitoxin	later metabolic markers of ATB	cpd:C17208	HMDB0029369	--	Phenylpropanoids and polyketides	Saxitoxins, gonyautoxins, and derivatives	-	--	--	--	0.000233365	0.00109231	0.371087	--	--	--	0.000305396	0.575757	1.32668	down	0.00445573	0.651689	1.31228	down
Com_116016_neg	Nonadecanoic acid	later metabolic markers of ATB	cpd:C16535	HMDB0000772	LMFA01010019	Lipids and lipid-like molecules	Fatty Acyls	Fatty acids and conjugates	Fatty Acyls [FA]	Fatty Acids and Conjugates [FA01]	Straight chain fatty acids [FA0101]	0.000432902	0.00176005	0.569228	--	--	--	0.000827397	2.20918	1.3184	up	0.00338214	1.54744	1.31119	up
Com_5743_neg	lipoamide	later metabolic markers of ATB	cpd:C00248	HMDB0000962	LMFA08010006	Organoheterocyclic compounds	Dithiolanes	Lipoamides	Fatty Acyls [FA]	Fatty amides [FA08]	Primary amides [FA0801]	3.36533e-05	0.000234311	0.0545043	--	--	--	1.89034e-05	2.08582	2.0388	up	0.0162528	1.65894	1.57535	up
Com_47294_pos	Apigenin	later metabolic markers of ATB	cpd:C01477	HMDB0002124	LMPK12110005	Phenylpropanoids and polyketides	Flavonoids	Flavones	Polyketides [PK]	Flavonoids [PK12]	Flavones and Flavonols [PK1211]	2.71467e-08	1.37461e-06	0.353448	--	--	--	1.25353e-07	10.7363	1.73675	up	8.70702e-06	1.71624	1.80992	up
Com_20654_pos	Quinine	later metabolic markers of ATB	cpd:C06526	HMDB0014611	--	Alkaloids and derivatives	Cinchona alkaloids	-	--	--	--	0.000528461	0.00205124	0.737763	--	--	--	0.00241826	1.76207	1.08916	up	0.00141479	1.72752	1.51358	up
Com_46248_pos	Nicotinic acid	later metabolic markers of ATB	cpd:C00253	HMDB0001488	--	Organoheterocyclic compounds	Pyridines and derivatives	Pyridinecarboxylic acids and derivatives	--	--	--	0.00602442	0.0158283	0.381407	--	--	--	0.00600365	1.78134	1.47629	up	0.0423374	1.73198	1.20956	up
Com_24809_neg	Protoporphyrin IX	later metabolic markers of ATB	cpd:C02191	HMDB0000241	--	Organoheterocyclic compounds	Tetrapyrroles and derivatives	Porphyrins	--	--	--	0.0160431	0.0364735	0.759514	--	--	--	0.0322421	3.51554	1.12592	up	0.0269646	1.912	1.34103	up
Com_46365_pos	4-Ethoxybenzaldehyde	later metabolic markers of ATB	--	HMDB0033970	--	Benzenoids	Phenol ethers	-	--	--	--	0.000137364	0.000725228	0.698437	--	--	--	0.000423434	1.7284	1.15755	up	0.000975856	1.95128	1.46835	up
Com_34637_pos	cis-Resveratrol	later metabolic markers of ATB	--	HMDB0041772	--	Phenylpropanoids and polyketides	Stilbenes	-	--	--	--	6.22934e-05	0.000387681	0.701981	--	--	--	0.000222629	2.17683	1.50924	up	0.000534009	1.98242	1.70101	up
Com_4201_pos	Ginsenoside Rg3	later metabolic markers of ATB	cpd:C20778	HMDB0039546	LMPR0106080010	Lipids and lipid-like molecules	Prenol lipids	Triterpenoids	Prenol Lipids [PR]	Isoprenoids [PR01]	C30 isoprenoids (triterpenes) [PR0106]	0.00239351	0.00724558	0.277583	--	--	--	0.00208981	2.52811	1.22711	up	0.0339474	1.98966	1.09929	up
Com_643_neg	DL-methionine sulfoxide	later metabolic markers of ATB	--	HMDB0250776	--	Organic acids and derivatives	Carboxylic acids and derivatives	Amino acids, peptides, and analogues	--	--	--	0.00188216	0.00590626	0.407967	--	--	--	0.00215173	4.61563	1.19061	up	0.0168213	2.04377	1.17631	up
Com_48630_pos	2,6-Di-tert-butyl-1,4-benzoquinone	later metabolic markers of ATB	--	HMDB0013817	--	Lipids and lipid-like molecules	Prenol lipids	Monoterpenoids	--	--	--	9.1121e-07	1.61125e-05	0.135613	--	--	--	9.67836e-07	4.16873	1.77959	up	0.000510896	2.12778	1.82027	up
Com_48856_pos	Desoxycortone	later metabolic markers of ATB	cpd:C03205	HMDB0000016	--	Lipids and lipid-like molecules	Steroids and steroid derivatives	Hydroxysteroids	--	--	--	0.00245731	0.00741855	0.487965	--	--	--	0.0031927	1.84994	1.31014	up	0.0155613	2.154	1.24807	up
Com_11685_pos	Diosmetin	later metabolic markers of ATB	cpd:C10038	HMDB0029676	LMPK12110824	Phenylpropanoids and polyketides	Flavonoids	O-methylated flavonoids	Polyketides [PK]	Flavonoids [PK12]	Flavones and Flavonols [PK1211]	4.28181e-08	1.83459e-06	0.191625	--	--	--	8.79607e-08	5.5994	1.88712	up	3.84869e-05	2.21788	2.01421	up
Com_30893_pos	Coumestrol	later metabolic markers of ATB	cpd:C10205	HMDB0002326	LMPK12090018	Phenylpropanoids and polyketides	Isoflavonoids	Coumestans	Polyketides [PK]	Flavonoids [PK12]	Coumestan flavonoids [PK1209]	8.30518e-07	1.51672e-05	0.218975	--	--	--	1.3186e-06	5.27217	1.69475	up	0.000223436	2.25654	1.81512	up
Com_10654_pos	Biliverdin	later metabolic markers of ATB	cpd:C00500	HMDB0001008	--	Organoheterocyclic compounds	Tetrapyrroles and derivatives	Bilirubins	--	--	--	2.58788e-05	0.000192194	0.097934	--	--	--	1.76356e-05	3.52811	1.58427	up	0.00683495	2.2797	1.35622	up
Com_17436_pos	Prostaglandin B2	later metabolic markers of ATB	cpd:C05954	HMDB0004236	LMFA03010018	Lipids and lipid-like molecules	Fatty Acyls	Eicosanoids	Fatty Acyls [FA]	Eicosanoids [FA03]	Prostaglandins [FA0301]	1.57557e-05	0.000136061	0.1949	--	--	--	0.00191981	2.03613	1.24686	up	1.6311e-05	2.3826	2.02752	up
Com_104_pos	Threitol	later metabolic markers of ATB	--	HMDB0004136	--	Organic oxygen compounds	Organooxygen compounds	Carbohydrates and carbohydrate conjugates	--	--	--	0.000555842	0.0021352	0.916195	--	--	--	0.00160643	2.25193	1.26496	up	0.00218333	2.42431	1.71156	up
Com_50856_pos	Artemisinin	later metabolic markers of ATB	cpd:C09538	--	--	--	--	--	--	--	--	5.17072e-05	0.000331045	0.684329	--	--	--	0.000490396	2.34154	1.29229	up	0.000182851	2.46597	1.89448	up
Com_21061_pos	Sulfamethazine	later metabolic markers of ATB	cpd:C19530	HMDB0015522	--	Benzenoids	Benzene and substituted derivatives	Benzenesulfonamides	--	--	--	3.10969e-06	3.72495e-05	0.365992	--	--	--	7.1112e-06	3.10189	1.75355	up	0.000222636	2.52047	1.90518	up
Com_16978_pos	Citrinin	later metabolic markers of ATB	cpd:C16765	HMDB0041857	--	Organoheterocyclic compounds	Benzopyrans	-	--	--	--	7.99591e-08	2.96915e-06	0.424419	--	--	--	4.04436e-07	5.59616	1.64757	up	1.26071e-05	2.60948	1.9383	up
Com_10105_pos	(9cis)-Retinal	later metabolic markers of ATB	--	HMDB0006218	--	Lipids and lipid-like molecules	Prenol lipids	Retinoids	--	--	--	0.000239778	0.00110835	0.855773	--	--	--	0.000964167	3.2623	1.42442	up	0.000969506	2.81651	1.74724	up
Com_6511_pos	Coenzyme Q1	later metabolic markers of ATB	--	HMDB0002012	--	Lipids and lipid-like molecules	Prenol lipids	Quinone and hydroquinone lipids	--	--	--	1.55971e-06	2.2862e-05	0.224401	--	--	--	0.000327671	2.31903	1.4247	up	2.34168e-06	2.8536	2.24269	up
Com_18395_neg	D-Glucuronic acid	later metabolic markers of ATB	cpd:C16245	HMDB0000127	--	Organic oxygen compounds	Organooxygen compounds	Carbohydrates and carbohydrate conjugates	--	--	--	7.81456e-05	0.00046553	0.467207	--	--	--	0.001391	2.35826	1.05504	up	0.000149868	3.2743	1.70048	up
Com_22606_pos	Myristicin	later metabolic markers of ATB	cpd:C10480	HMDB0035873	--	Organoheterocyclic compounds	Benzodioxoles	-	--	--	--	6.79664e-06	6.88314e-05	0.59879	--	--	--	2.75048e-05	1.81243	1.52622	up	0.000145852	3.32024	2.03412	up
Com_40745_pos	4',7-Dihydroxyflavanone	later metabolic markers of ATB	--	HMDB0303602	--	Phenylpropanoids and polyketides	Flavonoids	Flavans	--	--	--	2.80497e-07	6.50988e-06	0.429988	--	--	--	2.98051e-05	3.63826	1.49945	up	1.16782e-06	3.81303	2.21536	up
Com_13505_pos	Cytidine 5'-Monophosphate-N-Acetylneuraminic Acid	later metabolic markers of ATB	--	HMDB0001176	--	Nucleosides, nucleotides, and analogues	Pyrimidine nucleotides	Pyrimidine nucleotide sugars	--	--	--	0.00252493	0.00752078	0.464282	--	--	--	0.017123	3.58997	1.08305	up	0.00312796	3.82254	1.56425	up
Com_39105_pos	Biochanin A	later metabolic markers of ATB	cpd:C00814	HMDB0002338	LMPK12050229	Phenylpropanoids and polyketides	Isoflavonoids	O-methylated isoflavonoids	Polyketides [PK]	Flavonoids [PK12]	Isoflavonoids [PK1205]	4.33338e-08	1.78792e-06	0.889679	--	--	--	1.1788e-06	3.79987	1.69817	up	1.23108e-06	4.35689	2.19963	up
Com_48991_pos	Fludrocortisone acetate	later metabolic markers of ATB	cpd:C08186	HMDB0252329	LMST02030122	Lipids and lipid-like molecules	Steroids and steroid derivatives	Pregnane steroids	Sterols [ST]	Steroids [ST02]	C21 steroids (gluco/mineralocorticoids, progestogins) and derivatives [ST0203]	0.000406057	0.00168159	0.916195	--	--	--	0.00125588	4.68219	1.46766	up	0.00169501	4.46713	1.83924	up
Com_50802_pos	L-Thyroxine	later metabolic markers of ATB	cpd:C01829	HMDB0000248	--	Organic acids and derivatives	Carboxylic acids and derivatives	Amino acids, peptides, and analogues	--	--	--	7.30038e-06	7.19701e-05	0.470142	--	--	--	2.02158e-05	5.01649	1.63647	up	0.000252297	4.75851	1.94563	up
Com_51744_pos	Ascorbyl palmitate	later metabolic markers of ATB	--	HMDB0039883	LMFA07010788	Lipids and lipid-like molecules	Fatty Acyls	Fatty acid esters	Fatty Acyls [FA]	Fatty esters [FA07]	Wax monoesters [FA0701]	0.00464296	0.0128026	0.346054	--	--	--	0.00442574	5.81252	1.38056	up	0.0401335	5.14	1.62301	up
Com_11756_pos	Magnolol	later metabolic markers of ATB	cpd:C10651	HMDB0254305	--	Benzenoids	Benzene and substituted derivatives	Biphenyls and derivatives	--	--	--	3.3817e-05	0.000233988	0.506146	--	--	--	0.000657215	5.30967	1.60465	up	8.13318e-05	5.25882	2.17399	up
Com_30106_pos	dAMP	later metabolic markers of ATB	cpd:C00360	HMDB0000905	--	Nucleosides, nucleotides, and analogues	Purine nucleotides	Purine deoxyribonucleotides	--	--	--	6.91682e-07	1.32851e-05	0.37365	--	--	--	2.04126e-06	5.8771	1.90516	up	7.47916e-05	5.46986	2.32301	up
Com_2211_pos	Wogonin	later metabolic markers of ATB	cpd:C10197	--	LMPK12111330	--	--	--	Polyketides [PK]	Flavonoids [PK12]	Flavones and Flavonols [PK1211]	2.95781e-05	0.000211218	0.652991	--	--	--	0.000357591	8.76496	1.13311	up	0.000106668	6.23542	1.6707	up
Com_41013_pos	9-Aminoacridine	later metabolic markers of ATB	--	HMDB0247578	--	Organoheterocyclic compounds	Quinolines and derivatives	Benzoquinolines	--	--	--	2.22433e-06	2.98543e-05	0.656444	--	--	--	1.30227e-05	6.87944	1.66947	up	5.23101e-05	6.84998	2.07027	up
Com_12048_pos	Narasin	later metabolic markers of ATB	--	HMDB0030448	--	Lipids and lipid-like molecules	Prenol lipids	Terpene glycosides	--	--	--	2.08182e-06	2.82823e-05	0.958039	--	--	--	2.94427e-05	7.56737	1.81288	up	1.88624e-05	6.91199	2.32872	up
Com_62_neg	Glycocholic acid	later metabolic markers of ATB	cpd:C01921	HMDB0000138	LMST05030001	Lipids and lipid-like molecules	Steroids and steroid derivatives	Bile acids, alcohols and derivatives	Sterols [ST]	Steroid conjugates [ST05]	Glycine conjugates [ST0503]	0.00202986	0.00626389	0.368534	--	--	--	0.00213436	7.26228	1.11191	up	0.0205668	7.29404	1.13365	up
Com_46_neg	Taurocholic acid	later metabolic markers of ATB	cpd:C05122	HMDB0000036	LMST05040001	Lipids and lipid-like molecules	Steroids and steroid derivatives	Bile acids, alcohols and derivatives	Sterols [ST]	Steroid conjugates [ST05]	Taurine conjugates [ST0504]	0.00234076	0.00712462	0.389261	--	--	--	0.00253197	7.94335	1.2636	up	0.0210311	7.57733	1.1252	up
Com_12081_pos	Purpurin	later metabolic markers of ATB	cpd:C10395	HMDB0256928	LMPK12140007	Benzenoids	Anthracenes	Anthraquinones	Polyketides [PK]	Flavonoids [PK12]	Flavanones [PK1214]	1.36633e-06	2.08506e-05	0.605453	--	--	--	7.54333e-06	8.56994	1.93848	up	4.40692e-05	8.38455	2.44951	up
Com_11950_pos	Hesperetin	later metabolic markers of ATB	cpd:C01709	HMDB0005782	LMPK12140003	Phenylpropanoids and polyketides	Flavonoids	O-methylated flavonoids	Polyketides [PK]	Flavonoids [PK12]	Flavanones [PK1214]	3.54125e-10	7.8899e-08	0.799878	--	--	--	4.69844e-08	7.63625	1.98447	up	2.06993e-08	9.08241	2.77747	up
Com_27328_pos	Menaquinone	later metabolic markers of ATB	cpd:C00828	HMDB0259856	--	Lipids and lipid-like molecules	Prenol lipids	Diterpenoids	--	--	--	0.00619391	0.0161215	0.935193	--	--	--	0.0162931	15.6342	1.06298	up	0.0104931	10.5634	1.34213	up
Com_20745_pos	Isobutyl benzoate	later metabolic markers of ATB	--	HMDB0040583	--	Benzenoids	Benzene and substituted derivatives	Benzoic acids and derivatives	--	--	--	1.73297e-08	1.13561e-06	0.818411	--	--	--	4.56475e-07	12.1672	2.00647	up	7.95765e-07	11.1925	2.51427	up
Com_23479_pos	Licochalcone A	later metabolic markers of ATB	--	HMDB0029514	LMPK12120424	Phenylpropanoids and polyketides	Linear 1,3-diarylpropanoids	Chalcones and dihydrochalcones	Polyketides [PK]	Flavonoids [PK12]	Chalcones and dihydrochalcones [PK1212]	1.23328e-06	1.99112e-05	0.814696	--	--	--	1.97661e-05	12.47	1.65023	up	1.2857e-05	11.6544	2.12155	up
Com_16293_neg	Prostaglandin A3	later metabolic markers of ATB	--	--	LMFA03010140	--	--	--	Fatty Acyls [FA]	Eicosanoids [FA03]	Prostaglandins [FA0301]	0.000165943	0.000836474	0.360942	--	--	--	0.000220151	13.4153	1.65664	up	0.00366869	12.5473	2.11194	up
Com_56017_pos	Limonin	later metabolic markers of ATB	cpd:C03514	HMDB0035921	--	Lipids and lipid-like molecules	Prenol lipids	Triterpenoids	--	--	--	8.05214e-06	7.80007e-05	0.455568	--	--	--	2.10358e-05	19.6399	1.41725	up	0.000287672	18.0001	1.67229	up
Com_23170_pos	17alpha-Ethinyl estradiol	later metabolic markers of ATB	cpd:C07534	HMDB0001926	LMST02010036	Lipids and lipid-like molecules	Steroids and steroid derivatives	Estrane steroids	Sterols [ST]	Steroids [ST02]	C18 steroids (estrogens) and derivatives [ST0201]	1.9217e-10	1.07039e-07	0.461367	--	--	--	3.41139e-09	60.4045	2.21382	up	1.43368e-07	50.9428	2.68595	up
Com_124_neg	Prostaglandin E2	later metabolic markers of ATB	cpd:C00584	HMDB0001220	LMFA03010003	Lipids and lipid-like molecules	Fatty Acyls	Eicosanoids	Fatty Acyls [FA]	Eicosanoids [FA03]	Prostaglandins [FA0301]	1.65662e-11	1.84548e-08	0.149948	--	--	--	8.07357e-11	493.792	2.31392	up	3.17216e-07	266.313	2.75593	up

## Sheet: Table S2
Supplementary Table 2. All differential genera associated with TB onset and progression
Taxonomy	Label	Category	P.unadj (kruskal-wallis H test)	P.adj (kruskal-wallis H test)	P.adj (LTBI vs HC; Dunn test)	P.adj (ATB vs HC; Dunn test)	P.adj (ATB vs LTBI; Dunn test)	Tax_detail
Streptococcus	early bacterial markers of LTBI	Genus	3.74616e-07	1.43507e-06	0.00456626	1.66074e-07	0.0501746	k__Bacteria;p__Firmicutes;c__Bacilli;o__Lactobacillales;f__Streptococcaceae;g__Streptococcus;
Tyzzerella	early bacterial markers of LTBI	Genus	7.07241e-08	3.23125e-07	0.00171695	2.89555e-08	0.0544749	k__Bacteria;p__Firmicutes;c__Clostridia;o__Lachnospirales;f__Lachnospiraceae;g__Tyzzerella;
Lachnospiraceae_UCG-010	early bacterial markers of LTBI	Genus	5.19139e-05	0.000124294	0.0461973	3.48661e-05	0.0610057	k__Bacteria;p__Firmicutes;c__Clostridia;o__Lachnospirales;f__Lachnospiraceae;g__Lachnospiraceae_UCG-010;
Bacillus	early bacterial markers of LTBI	Genus	6.81232e-06	1.91669e-05	0.0155201	3.436e-06	0.0631283	k__Bacteria;p__Firmicutes;c__Bacilli;o__Bacillales;f__Bacillaceae;g__Bacillus;
Ruminococcus_gnavus_group	early bacterial markers of LTBI	Genus	5.89325e-06	1.68669e-05	0.0135979	2.9214e-06	0.0662315	k__Bacteria;p__Firmicutes;c__Clostridia;o__Lachnospirales;f__Lachnospiraceae;g__Ruminococcus_gnavus_group;
Butyricicoccus	early bacterial markers of LTBI	Genus	0.00631657	0.00959041	0.0047737	0.0444932	0.126529	k__Bacteria;p__Firmicutes;c__Clostridia;o__Oscillospirales;f__Butyricicoccaceae;g__Butyricicoccus;
Sva1033	early bacterial markers of LTBI	Genus	1.25469e-11	2.97542e-10	3.34474e-06	5.50021e-12	0.13399	k__Bacteria;p__Desulfobacterota;c__Desulfuromonadia;o__Sva1033;f__Sva1033;g__Sva1033;
MBNT15	early bacterial markers of LTBI	Genus	2.95982e-12	1.47399e-09	9.23899e-07	1.4751e-12	0.167344	k__Bacteria;p__MBNT15;c__MBNT15;o__MBNT15;f__MBNT15;g__MBNT15;
PAUC43f_marine_benthic_group	early bacterial markers of LTBI	Genus	2.96554e-12	2.4614e-10	9.24767e-07	1.47796e-12	0.167359	k__Bacteria;p__Gemmatimonadota;c__PAUC43f_marine_benthic_group;o__PAUC43f_marine_benthic_group;f__PAUC43f_marine_benthic_group;g__PAUC43f_marine_benthic_group;
Butyricimonas	early bacterial markers of LTBI	Genus	0.00160605	0.0027485	0.00154903	0.00851708	0.191682	k__Bacteria;p__Bacteroidota;c__Bacteroidia;o__Bacteroidales;f__Marinifilaceae;g__Butyricimonas;
Eggerthella	early bacterial markers of LTBI	Genus	1.45524e-06	5.10358e-06	0.00128993	6.97236e-07	0.206459	k__Bacteria;p__Actinobacteriota;c__Coriobacteriia;o__Coriobacteriales;f__Eggerthellaceae;g__Eggerthella;
Eubacterium_ventriosum_group	early bacterial markers of LTBI	Genus	3.37862e-07	1.33536e-06	0.000479374	1.64121e-07	0.224281	k__Bacteria;p__Firmicutes;c__Clostridia;o__Lachnospirales;f__Lachnospiraceae;g__Eubacterium_ventriosum_group;
Megamonas	early bacterial markers of LTBI	Genus	5.40671e-06	1.56543e-05	0.00230507	2.70185e-06	0.231	k__Bacteria;p__Firmicutes;c__Negativicutes;o__Veillonellales-Selenomonadales;f__Selenomonadaceae;g__Megamonas;
Nitrospira	early bacterial markers of LTBI	Genus	6.95405e-11	1.11713e-09	2.94315e-06	3.86553e-11	0.233455	k__Bacteria;p__Nitrospirota;c__Nitrospiria;o__Nitrospirales;f__Nitrospiraceae;g__Nitrospira;
MND1	early bacterial markers of LTBI	Genus	9.12062e-12	2.52337e-10	7.85335e-07	5.53159e-12	0.245113	k__Bacteria;p__Proteobacteria;c__Gammaproteobacteria;o__Burkholderiales;f__Nitrosomonadaceae;g__MND1;
Faecalicoccus	early bacterial markers of LTBI	Genus	4.9974e-06	1.46395e-05	0.00161403	2.62457e-06	0.278527	k__Bacteria;p__Firmicutes;c__Bacilli;o__Erysipelotrichales;f__Erysipelotrichaceae;g__Faecalicoccus;
Intestinibacter	early bacterial markers of LTBI	Genus	3.16299e-05	7.79786e-05	0.00479014	1.70076e-05	0.279712	k__Bacteria;p__Firmicutes;c__Clostridia;o__Peptostreptococcales-Tissierellales;f__Peptostreptococcaceae;g__Intestinibacter;
Lactococcus	early bacterial markers of LTBI	Genus	1.09e-05	2.96623e-05	0.00215461	5.95195e-06	0.308827	k__Bacteria;p__Firmicutes;c__Bacilli;o__Lactobacillales;f__Streptococcaceae;g__Lactococcus;
Lactobacillus	early bacterial markers of LTBI	Genus	0.00103374	0.00181268	0.00167365	0.00269748	0.354784	k__Bacteria;p__Firmicutes;c__Bacilli;o__Lactobacillales;f__Lactobacillaceae;g__Lactobacillus;
Subgroup_23	early bacterial markers of LTBI	Genus	6.00615e-12	1.86942e-10	2.13806e-07	5.26224e-12	0.377466	k__Bacteria;p__Acidobacteriota;c__Thermoanaerobaculia;o__Thermoanaerobaculales;f__Thermoanaerobaculaceae;g__Subgroup_23;
Gemella	early bacterial markers of LTBI	Genus	2.64183e-05	6.74682e-05	0.00246832	1.58245e-05	0.388395	k__Bacteria;p__Firmicutes;c__Bacilli;o__Staphylococcales;f__Gemellaceae;g__Gemella;
KD4-96	early bacterial markers of LTBI	Genus	1.65659e-08	9.16645e-08	2.47591e-05	1.13977e-08	0.399991	k__Bacteria;p__Chloroflexi;c__KD4-96;o__KD4-96;f__KD4-96;g__KD4-96;
Desulfobulbus	early bacterial markers of LTBI	Genus	5.05362e-10	4.74849e-09	2.82162e-06	3.93104e-10	0.402271	k__Bacteria;p__Desulfobacterota;c__Desulfobulbia;o__Desulfobulbales;f__Desulfobulbaceae;g__Desulfobulbus;
SC-I-84	early bacterial markers of LTBI	Genus	2.66682e-08	1.36915e-07	3.05969e-05	1.86097e-08	0.414891	k__Bacteria;p__Proteobacteria;c__Gammaproteobacteria;o__Burkholderiales;f__SC-I-84;g__SC-I-84;
Holdemania	early bacterial markers of LTBI	Genus	8.43497e-05	0.000193577	0.00443703	5.24046e-05	0.417965	k__Bacteria;p__Firmicutes;c__Bacilli;o__Erysipelotrichales;f__Erysipelotrichaceae;g__Holdemania;
Barnesiella	early bacterial markers of LTBI	Genus	8.11859e-07	2.90867e-06	0.000248383	5.24269e-07	0.419198	k__Bacteria;p__Bacteroidota;c__Bacteroidia;o__Bacteroidales;f__Barnesiellaceae;g__Barnesiella;
Gaiella	early bacterial markers of LTBI	Genus	3.8366e-06	1.15796e-05	0.000515243	2.59877e-06	0.470414	k__Bacteria;p__Actinobacteriota;c__Thermoleophilia;o__Gaiellales;f__Gaiellaceae;g__Gaiella;
Prevotella	early bacterial markers of LTBI	Genus	2.08963e-05	5.39189e-05	0.00118257	1.49194e-05	0.528909	k__Bacteria;p__Bacteroidota;c__Bacteroidia;o__Bacteroidales;f__Prevotellaceae;g__Prevotella;
Allisonella	early bacterial markers of LTBI	Genus	3.72743e-09	2.47501e-08	3.96993e-06	3.84196e-09	0.573656	k__Bacteria;p__Firmicutes;c__Negativicutes;o__Veillonellales-Selenomonadales;f__Veillonellaceae;g__Allisonella;
Weissella	early bacterial markers of LTBI	Genus	0.000858303	0.00152112	0.00125802	0.00239326	0.573724	k__Bacteria;p__Firmicutes;c__Bacilli;o__Lactobacillales;f__Leuconostocaceae;g__Weissella;
Dielma	early bacterial markers of LTBI	Genus	7.6257e-05	0.000178291	0.0017274	6.32211e-05	0.658831	k__Bacteria;p__Firmicutes;c__Bacilli;o__Erysipelotrichales;f__Erysipelotrichaceae;g__Dielma;
Odoribacter	early bacterial markers of LTBI	Genus	2.87181e-06	9.16769e-06	0.000198764	2.63483e-06	0.663039	k__Bacteria;p__Bacteroidota;c__Bacteroidia;o__Bacteroidales;f__Marinifilaceae;g__Odoribacter;
Desulfovibrio	early bacterial markers of LTBI	Genus	0.0193776	0.0260812	0.0204548	0.0338411	0.719917	k__Bacteria;p__Desulfobacterota;c__Desulfovibrionia;o__Desulfovibrionales;f__Desulfovibrionaceae;g__Desulfovibrio;
Roseburia	early bacterial markers of LTBI	Genus	0.0214842	0.028531	0.0255795	0.0331204	0.798032	k__Bacteria;p__Firmicutes;c__Clostridia;o__Lachnospirales;f__Lachnospiraceae;g__Roseburia;
Bacteroidetes_vadinHA17	early bacterial markers of LTBI	Genus	0.000280063	0.000562384	0.00267679	0.000273406	0.802647	k__Bacteria;p__Bacteroidota;c__Bacteroidia;o__Bacteroidales;f__Bacteroidetes_vadinHA17;g__Bacteroidetes_vadinHA17;
Enterococcus	early bacterial markers of LTBI	Genus	1.73349e-06	6.03692e-06	8.42936e-05	2.09149e-06	0.811399	k__Bacteria;p__Firmicutes;c__Bacilli;o__Lactobacillales;f__Enterococcaceae;g__Enterococcus;
Escherichia-Shigella	early bacterial markers of LTBI	Genus	0.000104347	0.000233026	0.0012716	0.00010868	0.827691	k__Bacteria;p__Proteobacteria;c__Gammaproteobacteria;o__Enterobacterales;f__Enterobacteriaceae;g__Escherichia-Shigella;
Adlercreutzia	early bacterial markers of LTBI	Genus	4.28101e-07	1.61511e-06	2.60181e-05	6.32236e-07	0.879648	k__Bacteria;p__Actinobacteriota;c__Coriobacteriia;o__Coriobacteriales;f__Eggerthellaceae;g__Adlercreutzia;
Eubacterium_nodatum_group	early bacterial markers of LTBI	Genus	0.00941403	0.0136285	0.0158525	0.0129839	0.884922	k__Bacteria;p__Firmicutes;c__Clostridia;o__Peptostreptococcales-Tissierellales;f__Anaerovoracaceae;g__Eubacterium_nodatum_group;
Prevotellaceae_UCG-001	early bacterial markers of LTBI	Genus	2.49531e-06	8.12198e-06	6.94623e-05	3.76788e-06	0.944213	k__Bacteria;p__Bacteroidota;c__Bacteroidia;o__Bacteroidales;f__Prevotellaceae;g__Prevotellaceae_UCG-001;
Christensenellaceae_R-7_group	later bacterial markers of ATB	Genus	7.07161e-07	2.55193e-06	0.155583	0.00133858	1.83382e-06	k__Bacteria;p__Firmicutes;c__Clostridia;o__Christensenellales;f__Christensenellaceae;g__Christensenellaceae_R-7_group;
UCG-010	later bacterial markers of ATB	Genus	7.38178e-08	3.34193e-07	0.616155	2.61377e-06	2.22798e-05	k__Bacteria;p__Firmicutes;c__Clostridia;o__Oscillospirales;f__UCG-010;g__UCG-010;
UCG-005	later bacterial markers of ATB	Genus	4.7423e-07	1.73652e-06	0.924312	2.39018e-05	2.86979e-05	k__Bacteria;p__Firmicutes;c__Clostridia;o__Oscillospirales;f__Oscillospiraceae;g__UCG-005;
Acinetobacter	later bacterial markers of ATB	Genus	9.23835e-05	0.000211041	0.377817	0.00558251	0.000249603	k__Bacteria;p__Proteobacteria;c__Gammaproteobacteria;o__Pseudomonadales;f__Moraxellaceae;g__Acinetobacter;
Dialister	later bacterial markers of ATB	Genus	3.98752e-07	1.51587e-06	0.328973	2.89959e-06	0.000261412	k__Bacteria;p__Firmicutes;c__Negativicutes;o__Veillonellales-Selenomonadales;f__Veillonellaceae;g__Dialister;
Candidatus_Aquiluna	later bacterial markers of ATB	Genus	2.64808e-05	6.69414e-05	0.711997	0.000722575	0.000261686	k__Bacteria;p__Actinobacteriota;c__Actinobacteria;o__Micrococcales;f__Microbacteriaceae;g__Candidatus_Aquiluna;
Peptococcus	later bacterial markers of ATB	Genus	3.58951e-08	1.80563e-07	0.124097	1.28687e-07	0.000356407	k__Bacteria;p__Firmicutes;c__Clostridia;o__Peptococcales;f__Peptococcaceae;g__Peptococcus;
CAG-56	later bacterial markers of ATB	Genus	1.79759e-05	4.66251e-05	0.701341	0.000190801	0.000579313	k__Bacteria;p__Firmicutes;c__Clostridia;o__Lachnospirales;f__Lachnospiraceae;g__CAG-56;
Clostridia_UCG-014	later bacterial markers of ATB	Genus	5.48503e-08	2.60147e-07	0.0941142	1.38658e-07	0.000692054	k__Bacteria;p__Firmicutes;c__Clostridia;o__Clostridia_UCG-014;f__Clostridia_UCG-014;g__Clostridia_UCG-014;
Rikenellaceae_RC9_gut_group	later bacterial markers of ATB	Genus	0.000391148	0.000752091	0.423337	0.0112607	0.000910446	k__Bacteria;p__Bacteroidota;c__Bacteroidia;o__Bacteroidales;f__Rikenellaceae;g__Rikenellaceae_RC9_gut_group;
UCG-002	later bacterial markers of ATB	Genus	3.92208e-05	9.5745e-05	0.690286	0.000328431	0.00100591	k__Bacteria;p__Firmicutes;c__Clostridia;o__Oscillospirales;f__Oscillospiraceae;g__UCG-002;
Family_XIII_UCG-001	later bacterial markers of ATB	Genus	0.000196469	0.00040938	0.75343	0.00242311	0.00128758	k__Bacteria;p__Firmicutes;c__Clostridia;o__Peptostreptococcales-Tissierellales;f__Anaerovoracaceae;g__Family_XIII_UCG-001;
Coprococcus	later bacterial markers of ATB	Genus	0.000128649	0.000282235	0.932528	0.00109261	0.00151587	k__Bacteria;p__Firmicutes;c__Clostridia;o__Lachnospirales;f__Lachnospiraceae;g__Coprococcus;
Dorea	later bacterial markers of ATB	Genus	0.000129149	0.000282088	0.675706	0.000766394	0.0023168	k__Bacteria;p__Firmicutes;c__Clostridia;o__Lachnospirales;f__Lachnospiraceae;g__Dorea;
Faecalitalea	later bacterial markers of ATB	Genus	4.42762e-05	0.000107559	0.419732	0.000159617	0.00295296	k__Bacteria;p__Firmicutes;c__Bacilli;o__Erysipelotrichales;f__Erysipelotrichaceae;g__Faecalitalea;
Paraprevotella	later bacterial markers of ATB	Genus	5.05049e-05	0.000121504	0.320786	0.000126819	0.00507662	k__Bacteria;p__Bacteroidota;c__Bacteroidia;o__Bacteroidales;f__Prevotellaceae;g__Paraprevotella;
Hungatella	later bacterial markers of ATB	Genus	1.00029e-05	2.73707e-05	0.168623	1.76181e-05	0.00530691	k__Bacteria;p__Firmicutes;c__Clostridia;o__Lachnospirales;f__Lachnospiraceae;g__Hungatella;
NK4A214_group	later bacterial markers of ATB	Genus	8.38418e-05	0.000193302	0.253758	0.000150308	0.00988477	k__Bacteria;p__Firmicutes;c__Clostridia;o__Oscillospirales;f__Oscillospiraceae;g__NK4A214_group;
UCG-003	later bacterial markers of ATB	Genus	6.75698e-06	1.91192e-05	0.0889691	7.72195e-06	0.0101614	k__Bacteria;p__Firmicutes;c__Clostridia;o__Oscillospirales;f__Oscillospiraceae;g__UCG-003;
Lachnospiraceae_NK4A136_group	later bacterial markers of ATB	Genus	0.000982595	0.00173522	0.587002	0.00288959	0.0115785	k__Bacteria;p__Firmicutes;c__Clostridia;o__Lachnospirales;f__Lachnospiraceae;g__Lachnospiraceae_NK4A136_group;
Acidaminococcus	later bacterial markers of ATB	Genus	0.00962915	0.0138193	0.616744	0.0483345	0.0190877	k__Bacteria;p__Firmicutes;c__Negativicutes;o__Acidaminococcales;f__Acidaminococcaceae;g__Acidaminococcus;
Atopobium	later bacterial markers of ATB	Genus	8.72759e-06	2.41463e-05	0.0584944	7.55928e-06	0.0192702	k__Bacteria;p__Actinobacteriota;c__Coriobacteriia;o__Coriobacteriales;f__Atopobiaceae;g__Atopobium;
Fusobacterium	later bacterial markers of ATB	Genus	0.000315821	0.00062661	0.260294	0.000466511	0.020718	k__Bacteria;p__Fusobacteriota;c__Fusobacteriia;o__Fusobacteriales;f__Fusobacteriaceae;g__Fusobacterium;
Bifidobacterium	later bacterial markers of ATB	Genus	0.00721805	0.0106982	0.807206	0.0221244	0.025048	k__Bacteria;p__Actinobacteriota;c__Actinobacteria;o__Bifidobacteriales;f__Bifidobacteriaceae;g__Bifidobacterium;
Lachnospiraceae_UCG-001	later bacterial markers of ATB	Genus	0.00204553	0.00344147	0.468857	0.00392081	0.0270387	k__Bacteria;p__Firmicutes;c__Clostridia;o__Lachnospirales;f__Lachnospiraceae;g__Lachnospiraceae_UCG-001;
Romboutsia	later bacterial markers of ATB	Genus	0.00302352	0.0049046	0.517363	0.00603155	0.0297479	k__Bacteria;p__Firmicutes;c__Clostridia;o__Peptostreptococcales-Tissierellales;f__Peptostreptococcaceae;g__Romboutsia;
Fusicatenibacter	later bacterial markers of ATB	Genus	0.000535995	0.000995991	0.243878	0.000693687	0.0308612	k__Bacteria;p__Firmicutes;c__Clostridia;o__Lachnospirales;f__Lachnospiraceae;g__Fusicatenibacter;
Lachnospiraceae_UCG-004	later bacterial markers of ATB	Genus	0.0116669	0.0165531	0.887261	0.0296175	0.0375323	k__Bacteria;p__Firmicutes;c__Clostridia;o__Lachnospirales;f__Lachnospiraceae;g__Lachnospiraceae_UCG-004;
Agathobacter	later bacterial markers of ATB	Genus	0.00700496	0.0104445	0.563461	0.0132321	0.0450365	k__Bacteria;p__Firmicutes;c__Clostridia;o__Lachnospirales;f__Lachnospiraceae;g__Agathobacter;
Muribaculaceae	later bacterial markers of ATB	Genus	0.000330385	0.000650323	0.14581	0.000320347	0.0451129	k__Bacteria;p__Bacteroidota;c__Bacteroidia;o__Bacteroidales;f__Muribaculaceae;g__Muribaculaceae;
Eubacterium_coprostanoligenes_group	later bacterial markers of ATB	Genus	0.00141694	0.00244166	0.266743	0.00172005	0.0483347	k__Bacteria;p__Firmicutes;c__Clostridia;o__Oscillospirales;f__Eubacterium_coprostanoligenes_group;g__Eubacterium_coprostanoligenes_group;
RF39	TB progression-related bacterial markers	Genus	1.40069e-10	1.78858e-09	0.0051375	1.19613e-10	0.0013345	k__Bacteria;p__Firmicutes;c__Bacilli;o__RF39;f__RF39;g__RF39;
Eubacterium_ruminantium_group	TB progression-related bacterial markers	Genus	1.3432e-09	1.07889e-08	0.0122521	1.37746e-09	0.00147461	k__Bacteria;p__Firmicutes;c__Clostridia;o__Lachnospirales;f__Lachnospiraceae;g__Eubacterium_ruminantium_group;
Holdemanella	TB progression-related bacterial markers	Genus	8.30579e-09	5.10652e-08	0.0162644	7.99338e-09	0.00259229	k__Bacteria;p__Firmicutes;c__Bacilli;o__Erysipelotrichales;f__Erysipelotrichaceae;g__Holdemanella;
Coprobacter	TB progression-related bacterial markers	Genus	1.10148e-07	4.72878e-07	0.0455799	1.41013e-07	0.00273178	k__Bacteria;p__Bacteroidota;c__Bacteroidia;o__Bacteroidales;f__Barnesiellaceae;g__Coprobacter;
Incertae_Sedis	TB progression-related bacterial markers	Genus	9.73783e-08	4.2169e-07	0.038704	1.14023e-07	0.00314992	k__Bacteria;p__Firmicutes;c__Clostridia;o__Oscillospirales;f__Ruminococcaceae;g__Incertae_Sedis;
Clostridium_innocuum_group	TB progression-related bacterial markers	Genus	4.25003e-10	4.23303e-09	0.00363093	2.80404e-10	0.00324805	k__Bacteria;p__Firmicutes;c__Bacilli;o__Erysipelotrichales;f__Erysipelotrichaceae;g__Clostridium_innocuum_group;
Erysipelatoclostridium	TB progression-related bacterial markers	Genus	2.03053e-09	1.44458e-08	0.00545254	1.36536e-09	0.00439236	k__Bacteria;p__Firmicutes;c__Bacilli;o__Erysipelotrichales;f__Erysipelatoclostridiaceae;g__Erysipelatoclostridium;
Ruminococcus	TB progression-related bacterial markers	Genus	1.70745e-07	6.96976e-07	0.0306586	1.62529e-07	0.00555342	k__Bacteria;p__Firmicutes;c__Clostridia;o__Oscillospirales;f__Ruminococcaceae;g__Ruminococcus;
Veillonella	TB progression-related bacterial markers	Genus	6.78122e-09	4.27474e-08	0.00505571	3.53624e-09	0.00816149	k__Bacteria;p__Firmicutes;c__Negativicutes;o__Veillonellales-Selenomonadales;f__Veillonellaceae;g__Veillonella;
Rothia	TB progression-related bacterial markers	Genus	4.65392e-09	3.00994e-08	0.00409736	2.34333e-09	0.00841151	k__Bacteria;p__Actinobacteriota;c__Actinobacteria;o__Micrococcales;f__Micrococcaceae;g__Rothia;
Allobaculum	TB progression-related bacterial markers	Genus	7.6981e-06	2.14171e-05	4.08632e-06	0.00200293	0.0140515	k__Bacteria;p__Firmicutes;c__Bacilli;o__Erysipelotrichales;f__Erysipelotrichaceae;g__Allobaculum;
Ellin6067	TB progression-related bacterial markers	Genus	4.66884e-07	1.72228e-06	0.0196429	3.24283e-07	0.0149597	k__Bacteria;p__Proteobacteria;c__Gammaproteobacteria;o__Burkholderiales;f__Nitrosomonadaceae;g__Ellin6067;
Granulicatella	TB progression-related bacterial markers	Genus	3.44436e-07	1.35062e-06	0.0110048	1.779e-07	0.0227893	k__Bacteria;p__Firmicutes;c__Bacilli;o__Lactobacillales;f__Carnobacteriaceae;g__Granulicatella;
Sellimonas	TB progression-related bacterial markers	Genus	4.90265e-06	1.44469e-05	0.0352629	3.04322e-06	0.0255623	k__Bacteria;p__Firmicutes;c__Clostridia;o__Lachnospirales;f__Lachnospiraceae;g__Sellimonas;
Actinomyces	TB progression-related bacterial markers	Genus	1.04237e-08	6.10709e-08	0.00134053	4.17902e-09	0.0307051	k__Bacteria;p__Actinobacteriota;c__Actinobacteria;o__Actinomycetales;f__Actinomycetaceae;g__Actinomyces;
Solobacterium	TB progression-related bacterial markers	Genus	1.21608e-05	3.29135e-05	0.0425701	8.80173e-06	0.0323884	k__Bacteria;p__Firmicutes;c__Bacilli;o__Erysipelotrichales;f__Erysipelotrichaceae;g__Solobacterium;
Eubacterium_eligens_group	TB progression-related bacterial markers	Genus	3.30206e-05	8.10061e-05	0.0482758	2.02746e-05	0.0466674	k__Bacteria;p__Firmicutes;c__Clostridia;o__Lachnospirales;f__Lachnospiraceae;g__Eubacterium_eligens_group;

## Sheet: Table S3
Supplementary Table 3. KEGG funtional analysis of metabolites with difference between LTBI and HC
	total	expected	hits	Raw p	Holm p	FDR
Pyrimidine metabolism	39	0.686	8	1.28e-07	1.07e-05	1.07e-05
Purine metabolism	65	1.14	7	7.97e-05	0.00662	0.00335
Histidine metabolism	16	0.281	2	0.0307	1	0.859
Alanine, aspartate and glutamate metabolism	28	0.492	2	0.085	1	1
Valine, leucine and isoleucine biosynthesis	8	0.141	1	0.133	1	1
Aminoacyl-tRNA biosynthesis	48	0.844	2	0.205	1	1
Pantothenate and CoA biosynthesis	19	0.334	1	0.287	1	1
Citrate cycle (TCA cycle)	20	0.352	1	0.3	1	1
beta-Alanine metabolism	21	0.369	1	0.313	1	1
Pyruvate metabolism	22	0.387	1	0.325	1	1
Lysine degradation	25	0.439	1	0.36	1	1
Glycolysis / Gluconeogenesis	26	0.457	1	0.372	1	1
Glyoxylate and dicarboxylate metabolism	32	0.562	1	0.436	1	1
Glycine, serine and threonine metabolism	33	0.58	1	0.446	1	1
Cysteine and methionine metabolism	33	0.58	1	0.446	1	1
Amino sugar and nucleotide sugar metabolism	37	0.65	1	0.485	1	1
Fatty acid elongation	38	0.668	1	0.495	1	1
Fatty acid degradation	39	0.686	1	0.504	1	1
Drug metabolism - other enzymes	39	0.686	1	0.504	1	1
Tryptophan metabolism	41	0.721	1	0.521	1	1
Drug metabolism - cytochrome P450	55	0.967	1	0.63	1	1
Steroid hormone biosynthesis	85	1.49	1	0.788	1	1

## Sheet: Table S4
Supplementary Table 4. KEGG funtional analysis of metabolites with difference between ATB and LTBI
	total	expected	hits	Raw p	Holm p	FDR
Nicotinate and nicotinamide metabolism	15	0.527	4	0.0014	0.117	0.117
Purine metabolism	65	2.29	6	0.0238	1	0.626
Steroid hormone biosynthesis	85	2.99	7	0.0263	1	0.626
beta-Alanine metabolism	21	0.738	3	0.0349	1	0.626
Vitamin B6 metabolism	9	0.316	2	0.0373	1	0.626
Pyrimidine metabolism	39	1.37	4	0.0451	1	0.631
Histidine metabolism	16	0.562	2	0.106	1	1
Retinol metabolism	16	0.562	2	0.106	1	1
Amino sugar and nucleotide sugar metabolism	37	1.3	3	0.138	1	1
Pantothenate and CoA biosynthesis	19	0.668	2	0.142	1	1
Tryptophan metabolism	41	1.44	3	0.172	1	1
Tyrosine metabolism	42	1.48	3	0.181	1	1
Lysine degradation	25	0.879	2	0.218	1	1
Aminoacyl-tRNA biosynthesis	48	1.69	3	0.236	1	1
Ascorbate and aldarate metabolism	8	0.281	1	0.249	1	1
Taurine and hypotaurine metabolism	8	0.281	1	0.249	1	1
Alanine, aspartate and glutamate metabolism	28	0.984	2	0.258	1	1
Ubiquinone and other terpenoid-quinone biosynthesis	9	0.316	1	0.276	1	1
Inositol phosphate metabolism	30	1.05	2	0.285	1	1
Porphyrin and chlorophyll metabolism	30	1.05	2	0.285	1	1
Arachidonic acid metabolism	36	1.27	2	0.364	1	1
Arginine biosynthesis	14	0.492	1	0.395	1	1
Glycerolipid metabolism	16	0.562	1	0.438	1	1
Pentose and glucuronate interconversions	18	0.633	1	0.477	1	1
Starch and sucrose metabolism	18	0.633	1	0.477	1	1
Primary bile acid biosynthesis	46	1.62	2	0.487	1	1
Fructose and mannose metabolism	20	0.703	1	0.513	1	1
Pentose phosphate pathway	22	0.773	1	0.547	1	1
Glutathione metabolism	28	0.984	1	0.636	1	1
Phosphatidylinositol signaling system	28	0.984	1	0.636	1	1
Glycerophospholipid metabolism	36	1.27	1	0.728	1	1
Biosynthesis of unsaturated fatty acids	36	1.27	1	0.728	1	1
Arginine and proline metabolism	38	1.34	1	0.748	1	1
Fatty acid biosynthesis	47	1.65	1	0.819	1	1

## Sheet: Table S5
Supplementary Table 5. KEGG funtional analysis of TB progression-related metabolic markers
	total	expected	hits	Raw p	Holm p	FDR
Purine metabolism	70	0.319	4	0.000124	0.00995	0.00995
Histidine metabolism	16	0.0728	1	0.0707	1	1
Pyrimidine metabolism	39	0.178	1	0.165	1	1
Steroid hormone biosynthesis	87	0.396	1	0.335	1	1

## Sheet: Table S6
Supplementary Table 6. Purine and pyrimidine pathways that were different in abundance between three groups
ID_pathway	Name of the pathways	P.adj (kruskal-wallis H test)	P.adj (LTBI vs HC; by Dunn test)	P.adj (ATB vs HC; by Dunn test)	P.adj (ATB vs LTBI; by Dunn test)
SALVADEHYPOX-PWY	adenosine nucleotides degradation II	0.0127887	0.00605189	0.00966016	0.370184
PWY0-1297	superpathway of purine deoxyribonucleosides degradation	0.0205961	0.018628	0.00891022	0.968663
PWY0-1298	superpathway of pyrimidine deoxyribonucleosides degradation	0.0146318	0.0214154	0.00484072	0.779243
PWY0-1296	purine ribonucleosides degradation	0.0305828	0.033832	0.0125244	0.849265

## Sheet: Table S7
Supplementary Table 7. r value of Spearman correlation analysis between all differential genera (all microbial features in EBM, LBM and PRBM) and metabolites (all metabolic features in EMM, LMM and PRMM)
	Com_421_neg	Com_478_neg	Com_2294_neg	Com_42758_pos	Com_13962_neg	Com_6813_pos	Com_3065_neg	Com_53436_pos	Com_7061_pos	Com_35730_pos	Com_30755_pos	Com_18354_pos	Com_32765_neg	Com_5459_neg	Com_15048_neg	Com_10610_pos	Com_30582_neg	Com_40810_pos	Com_55562_neg	Com_271_neg	Com_1109_neg	Com_5684_pos	Com_1254_pos	Com_5246_neg	Com_33225_pos	Com_565_neg	Com_9229_neg	Com_34494_pos	Com_56167_pos	Com_14967_pos	Com_19767_neg	Com_2133_pos	Com_31113_pos	Com_5788_neg	Com_25130_pos	Com_5242_neg	Com_11096_pos	Com_2007_neg	Com_25338_neg	Com_6362_neg	Com_5431_neg	Com_45007_pos	Com_50698_neg	Com_9634_pos	Com_31643_pos	Com_7392_neg	Com_2310_pos	Com_21400_pos	Com_83916_neg
g_MBNT15	0.519451	0.421437	0.45936	0.664315	0.455488	0.548832	0.513629	0.39652	0.444847	0.513008	0.597514	0.572153	0.241104	0.420432	0.374588	0.277461	0.486524	0.583474	0.430305	0.379672	0.515343	0.433852	0.320792	0.546083	0.535206	0.383751	0.547059	0.506919	0.48475	0.401693	0.320586	0.282515	0.421142	0.367701	0.331256	0.249558	0.133572	0.405062	0.41455	0.389012	0.110783	0.0643477	0.401545	0.399151	0.500387	0.376214	0.266376	0.293865	0.338143
g_PAUC43f_marine_benthic_group	0.460319	0.474181	0.435166	0.581561	0.42553	0.484703	0.46023	0.450742	0.469009	0.482339	0.528122	0.527797	0.284751	0.389707	0.34215	0.262908	0.497265	0.485413	0.355096	0.295746	0.446398	0.438772	0.340022	0.54231	0.524989	0.419649	0.527856	0.498181	0.495787	0.432535	0.41152	0.274524	0.428368	0.372387	0.37153	0.322495	0.17675	0.366653	0.327845	0.389678	0.113026	0.03402	0.399757	0.390712	0.51958	0.386279	0.257825	0.250288	0.354091
g_Sva1033	0.425071	0.403842	0.371998	0.572931	0.399435	0.48996	0.427646	0.325105	0.503493	0.44753	0.505753	0.51694	0.220875	0.400465	0.379465	0.252233	0.485411	0.459661	0.38719	0.31655	0.391281	0.406045	0.301901	0.471048	0.495339	0.341871	0.464353	0.49717	0.392712	0.378035	0.287453	0.26073	0.393685	0.377119	0.352571	0.282103	0.204224	0.281588	0.310742	0.323531	0.114758	0.0410851	0.400837	0.408133	0.446329	0.311658	0.257698	0.279985	0.380838
g_Subgroup_23	0.410663	0.385629	0.377707	0.5883	0.346052	0.447343	0.396801	0.357993	0.460526	0.410427	0.537167	0.455383	0.205302	0.374249	0.367983	0.220642	0.45556	0.493038	0.316613	0.313244	0.444033	0.467294	0.324416	0.499393	0.498388	0.322879	0.47959	0.480802	0.450565	0.394909	0.316968	0.24878	0.366712	0.352082	0.363757	0.262583	0.147725	0.299884	0.316081	0.3462	0.0959121	0.0105222	0.389264	0.40357	0.523955	0.324623	0.226347	0.292554	0.339815
g_Nitrospira	0.38554	0.365979	0.297892	0.622774	0.304292	0.393637	0.415062	0.361639	0.456605	0.353486	0.545533	0.371016	0.121344	0.363169	0.217673	0.212999	0.365618	0.524024	0.366981	0.323268	0.476583	0.392997	0.320625	0.490913	0.456465	0.3455	0.445169	0.390938	0.424662	0.383509	0.185508	0.260662	0.355211	0.387989	0.325439	0.144466	0.157739	0.21823	0.283256	0.347949	-0.0254597	-0.0147193	0.43863	0.399953	0.441496	0.327442	0.14697	0.373297	0.371544
g_Desulfobulbus	0.384643	0.346746	0.294217	0.580955	0.354876	0.467768	0.443321	0.369863	0.395847	0.425259	0.538388	0.436492	0.15472	0.405158	0.268795	0.20793	0.421328	0.517607	0.260666	0.287241	0.409533	0.411928	0.264952	0.500373	0.479355	0.276924	0.460791	0.397502	0.413258	0.37412	0.259217	0.168584	0.273377	0.323246	0.321058	0.205949	0.188006	0.355171	0.315471	0.336459	0.0931456	0.0693788	0.381687	0.391679	0.423545	0.262765	0.29067	0.254369	0.299065
g_MND1	0.400304	0.460002	0.32927	0.592768	0.389346	0.453259	0.446283	0.404634	0.522461	0.441691	0.566465	0.45541	0.244925	0.374029	0.311163	0.212025	0.41812	0.506854	0.372024	0.292184	0.411813	0.464071	0.357434	0.515893	0.510719	0.414632	0.480754	0.496943	0.377227	0.4144	0.288464	0.28393	0.453753	0.383592	0.360863	0.277042	0.218099	0.284889	0.323196	0.331189	0.0597854	0.0169736	0.508191	0.463344	0.432536	0.378418	0.22057	0.354992	0.435442
g_Prevotellaceae_UCG.001	0.345219	0.299982	0.294276	0.42156	0.283011	0.307729	0.394507	0.358081	0.32677	0.366211	0.423423	0.357962	0.131926	0.307699	0.171427	0.111466	0.399888	0.39767	0.331648	0.287298	0.299805	0.309858	0.164035	0.432115	0.460026	0.381941	0.39294	0.332594	0.400361	0.332299	0.214417	0.232009	0.329579	0.310094	0.261221	0.221217	0.176512	0.189285	0.261132	0.283248	0.111909	0.0496127	0.390693	0.419845	0.33901	0.125421	0.130477	0.19168	0.266986
g_Allisonella	0.461134	0.40356	0.352196	0.516218	0.403818	0.590503	0.50088	0.369708	0.54346	0.516962	0.547037	0.607386	0.340664	0.394146	0.273676	0.328188	0.404676	0.45873	0.37051	0.341322	0.44634	0.537737	0.390626	0.482567	0.491609	0.434207	0.476186	0.474926	0.477788	0.318916	0.259683	0.30003	0.492067	0.351395	0.341122	0.292333	0.0966621	0.450403	0.2521	0.329075	0.159129	0.116092	0.393201	0.439014	0.36161	0.367133	0.32112	0.357518	0.376204
g_Bacillus	0.174823	0.317325	0.11535	0.412859	0.176644	0.290665	0.180632	0.245594	0.349375	0.153038	0.364981	0.221667	0.0841866	0.224842	0.290838	0.0740695	0.326088	0.250221	0.219501	0.103018	0.228584	0.269619	0.133025	0.304573	0.335983	0.176989	0.301373	0.284585	0.246209	0.313977	0.226689	0.198922	0.215562	0.281336	0.267182	0.148434	0.252683	0.0870421	0.0861313	0.110477	-0.0103633	0.126206	0.337534	0.373843	0.368969	0.26376	0.181814	0.291404	0.241557
g_SC.I.84	0.367291	0.280457	0.315916	0.465037	0.326939	0.434608	0.355031	0.226031	0.333701	0.396235	0.447417	0.371111	0.212177	0.240627	0.324657	0.243513	0.437412	0.408769	0.361051	0.270341	0.382106	0.4185	0.234113	0.387604	0.39717	0.203381	0.403519	0.364349	0.38425	0.259017	0.300303	0.216301	0.311875	0.363607	0.195025	0.288126	0.105388	0.247362	0.280649	0.276636	0.164569	0.15679	0.351018	0.432519	0.418363	0.320671	0.231089	0.136009	0.358055
g_KD4.96	0.402877	0.418335	0.392328	0.608279	0.435118	0.498244	0.437008	0.398957	0.37075	0.420507	0.590537	0.431141	0.218772	0.32497	0.287004	0.221705	0.424286	0.559735	0.33284	0.311262	0.269262	0.448177	0.305338	0.527833	0.427163	0.356477	0.471053	0.452916	0.287399	0.372612	0.323588	0.233355	0.433538	0.346577	0.325027	0.204386	0.155448	0.315183	0.443213	0.280883	0.0829279	0.0698118	0.457373	0.391002	0.409873	0.369734	0.307538	0.325788	0.378958
g_Barnesiella	0.415571	0.247735	0.625722	0.447989	0.411274	0.514902	0.346076	0.259804	0.508722	0.269653	0.452262	0.381705	0.321865	0.460228	0.262049	0.307333	0.506453	0.373811	0.347766	0.414099	0.217369	0.376635	0.346414	0.339727	0.368356	0.324713	0.327731	0.425589	0.342021	0.215775	0.243076	0.329517	0.573076	0.360897	0.335938	0.37147	0.205879	0.324786	0.246914	0.351169	0.268543	0.190599	0.441206	0.51524	0.430658	0.396839	0.341852	0.275374	0.372797
g_Odoribacter	0.315656	0.233264	0.329495	0.324742	0.348086	0.467192	0.302162	0.238139	0.291303	0.185789	0.283645	0.344441	0.285024	0.292879	0.272687	0.0896808	0.377487	0.241981	0.145208	0.201967	0.310583	0.459165	0.303418	0.24789	0.301078	0.239863	0.263477	0.325185	0.384923	0.22627	0.282906	0.191797	0.377339	0.166927	0.281428	0.430749	0.119574	0.481991	0.126642	0.100269	0.389971	0.125312	0.17749	0.373916	0.281034	0.27084	0.412896	0.144395	0.169857
g_Faecalicoccus	0.309858	0.30628	0.316303	0.340282	0.333452	0.344007	0.286914	0.404027	0.301195	0.392733	0.252824	0.325469	0.231447	0.175152	0.167022	0.238366	0.401987	0.309503	0.335374	0.109899	0.293655	0.311572	0.232866	0.364733	0.394181	0.23943	0.387766	0.329372	0.399001	0.336704	0.348087	0.207528	0.234552	0.233694	0.268997	0.235232	0.132931	0.153569	0.144285	0.319615	0.119745	0.0733842	0.149134	0.240731	0.381823	0.265981	0.0861865	0.115103	0.222636
g_Adlercreutzia	0.352535	0.462356	0.399966	0.541726	0.46601	0.541068	0.463428	0.243883	0.547256	0.394266	0.576221	0.493807	0.395045	0.404449	0.163344	0.34374	0.374972	0.489275	0.374338	0.381281	0.270144	0.488009	0.429078	0.538071	0.484866	0.319744	0.484574	0.477314	0.251751	0.268926	0.396921	0.276308	0.482722	0.380989	0.297478	0.401233	0.192699	0.455316	0.439481	0.381111	0.226391	0.105777	0.461162	0.4454	0.409735	0.469713	0.401988	0.355921	0.44713
g_Megamonas	0.403313	0.265843	0.272276	0.336054	0.411474	0.386006	0.431253	0.294431	0.318771	0.465723	0.29856	0.424484	0.194719	0.174916	0.247552	0.301056	0.422036	0.393399	0.201608	0.161282	0.256145	0.317067	0.191263	0.478661	0.400792	0.180509	0.392943	0.328829	0.519587	0.231229	0.319875	0.31133	0.189966	0.338454	0.305401	0.211594	0.253601	0.17578	0.217259	0.284085	0.116395	0.0825012	0.240182	0.332213	0.330029	0.186006	0.204609	0.340735	0.284926
g_Eubacterium_ventriosum_group	0.512847	0.283521	0.564016	0.520894	0.530384	0.695711	0.423601	0.335051	0.462686	0.356624	0.468572	0.515994	0.472896	0.448801	0.327388	0.347807	0.378173	0.473497	0.335964	0.389488	0.239823	0.503526	0.39016	0.413054	0.4433	0.275281	0.417162	0.53538	0.266129	0.364888	0.24655	0.537302	0.584316	0.300794	0.427012	0.486349	0.451275	0.48916	0.311917	0.274152	0.357489	0.281383	0.395662	0.500427	0.442435	0.605936	0.382641	0.412694	0.38783
g_Gaiella	0.253377	0.41081	0.217401	0.482217	0.322529	0.373911	0.407767	0.316008	0.356955	0.287233	0.452654	0.319268	0.15727	0.296009	0.151999	0.110942	0.294922	0.435808	0.318752	0.188246	0.240062	0.308535	0.187458	0.422548	0.338071	0.358722	0.399207	0.385567	0.193898	0.366846	0.254735	0.137109	0.326007	0.197892	0.176888	0.146401	0.141782	0.239084	0.36546	0.194387	0.0402142	-0.0593431	0.392496	0.279081	0.266175	0.283238	0.246557	0.286798	0.343206
g_Eubacterium_nodatum_group	0.385351	0.180499	0.225617	0.341816	0.304666	0.254535	0.287912	0.114405	0.12831	0.216066	0.168705	0.30617	0.263189	0.161238	0.190499	0.214087	0.395931	0.276592	0.263163	0.259126	0.25588	0.170789	0.223955	0.305721	0.374533	0.178942	0.411709	0.193955	0.230815	0.309969	0.250471	0.245063	0.205776	0.300075	0.274165	0.303479	0.276091	0.181053	0.331658	0.265933	0.200103	0.163982	0.304481	0.247411	0.264746	0.198441	0.120368	0.172715	0.144536
g_Bacteroidetes_vadinHA17	0.232047	0.276711	0.207289	0.348736	0.165258	0.279344	0.230805	0.237489	0.315016	0.198593	0.287537	0.248611	0.0875833	0.243139	0.306024	0.0181023	0.308775	0.272955	0.200368	0.055638	0.199333	0.200338	0.17212	0.281473	0.327173	0.223055	0.380474	0.295287	0.259082	0.289726	0.177977	0.220363	0.282242	0.156206	0.249972	0.176468	0.112282	0.176912	0.187708	0.168689	-0.00958358	-0.0731488	0.275291	0.414224	0.347582	0.198297	0.155999	0.206195	0.154284
g_Prevotella	0.388853	0.428146	0.470344	0.443604	0.39519	0.429898	0.422457	0.302849	0.472528	0.286791	0.436907	0.475001	0.202516	0.388301	0.220422	0.339886	0.419793	0.391085	0.451957	0.431099	0.280478	0.322964	0.320516	0.373971	0.404023	0.406111	0.341134	0.371595	0.395022	0.244137	0.234656	0.271693	0.535153	0.207124	0.274933	0.197619	0.137083	0.333717	0.267204	0.216821	0.157101	0.066273	0.308586	0.288447	0.317851	0.259307	0.340174	0.37001	0.191786
g_Lachnospiraceae_UCG.010	0.469999	0.197795	0.461306	0.555604	0.60964	0.651492	0.445774	0.3659	0.42899	0.287398	0.546622	0.338593	0.580166	0.383213	0.331513	0.461209	0.485169	0.519291	0.302665	0.378662	0.219612	0.482424	0.447821	0.478716	0.422898	0.283304	0.429977	0.534173	0.226282	0.41642	0.261415	0.567548	0.511971	0.412977	0.60297	0.445196	0.528441	0.40438	0.41288	0.391906	0.307698	0.224356	0.541637	0.546598	0.538724	0.542721	0.328166	0.449916	0.55086
g_Butyricimonas	0.245688	0.115251	0.39605	0.278768	0.323118	0.319321	0.202571	0.255239	0.256497	0.280872	0.412808	0.330397	0.247791	0.219837	0.1234	0.19551	0.267185	0.321643	0.13566	0.139747	0.0839594	0.20129	0.192633	0.338812	0.375109	0.166419	0.354264	0.271127	0.293568	0.246413	0.175971	0.280147	0.420643	0.251346	0.307085	0.348412	0.152249	0.336418	0.183782	0.304087	0.265154	0.212413	0.323239	0.42103	0.289191	0.210817	0.406158	0.143229	0.084177
g_Desulfovibrio	0.0632115	0.128512	0.0480331	-0.0476488	0.173904	0.240165	0.214756	0.00381863	0.161343	0.0993804	-0.00182526	0.122268	0.153658	0.212162	-0.0209424	-0.0344397	0.252126	-0.050867	0.043566	0.0179403	0.161151	0.174888	0.195807	0.0476728	0.00309813	0.137903	0.0834815	0.125054	0.165906	0.00115279	0.315529	0.0977713	0.0723858	0.155771	-0.0173159	0.27655	0.0469763	0.141625	-0.0660695	0.133676	0.199577	0.0237283	0.0584322	0.172775	0.0345118	0.165186	0.229886	0.0515155	0.22955
g_Roseburia	0.256946	0.126613	0.379718	0.367909	0.40204	0.503546	0.277372	0.17841	0.315968	0.235704	0.427387	0.25673	0.407513	0.3615	0.350075	0.269307	0.205773	0.420114	0.233759	0.305095	0.146943	0.418074	0.282412	0.368269	0.320672	0.163576	0.331257	0.368149	0.14267	0.253585	0.144494	0.470735	0.443252	0.265083	0.356748	0.281932	0.397456	0.333345	0.294869	0.213261	0.229031	0.19838	0.383654	0.498722	0.381158	0.424722	0.345923	0.409169	0.414041
g_Butyricicoccus	0.00758476	-0.207645	0.000144014	-0.141086	0.0635824	0.149751	-0.0935614	-0.0667027	-0.0150495	-0.24036	-0.0786559	-0.0356196	0.108035	0.0231143	-0.0271947	0.0565497	-0.208845	-0.0686709	-0.0948815	0.029547	-0.14039	0.180978	0.0481968	-0.0376118	-0.0387159	-0.18321	-0.0111131	0.0389799	-0.153279	-0.0181698	-0.130429	0.235488	-0.0106811	-0.15856	-0.0115212	0.0552535	0.0523732	0.125509	-0.0832643	-0.0762796	0.125821	0.0946895	-0.246817	-0.127237	-0.198572	0.121692	0.0411161	0.0672787	-0.0628623
g_Gemella	-0.293861	-0.39123	-0.198825	-0.460061	-0.24674	-0.267295	-0.325548	-0.289558	-0.128935	-0.144587	-0.371252	-0.210485	-0.193872	-0.180986	-0.306868	-0.0808762	-0.42109	-0.370482	-0.161608	-0.233829	-0.275205	-0.256092	-0.211951	-0.26667	-0.263304	-0.365433	-0.247749	-0.177379	-0.151559	-0.388706	-0.309464	-0.130114	-0.331559	-0.293332	-0.334901	-0.203152	-0.201517	-0.32788	-0.232267	-0.17048	-0.10136	-0.0229598	-0.421162	-0.461841	-0.416955	-0.24097	-0.0736877	-0.180697	-0.216375
g_Escherichia.Shigella	-0.344114	-0.264764	-0.214504	-0.434529	-0.0694613	-0.386669	-0.495734	-0.376109	-0.194847	-0.450346	-0.403831	-0.437865	-0.300527	-0.395382	-0.253483	-0.143027	-0.171085	-0.400614	-0.162588	-0.171853	-0.429441	-0.299663	-0.301751	-0.383717	-0.336506	-0.375077	-0.338786	-0.298895	-0.286582	-0.355803	-0.231402	-0.116241	-0.174733	-0.0170173	-0.326281	-0.157236	-0.167893	-0.317784	-0.287686	-0.0307463	-0.201831	-0.00624047	-0.225353	-0.273765	-0.229601	-0.16338	-0.209656	-0.339002	-0.276261
g_Weissella	-0.36559	-0.368341	-0.218992	-0.580383	-0.0434605	-0.160956	-0.42085	-0.387984	-0.299977	-0.417496	-0.536705	-0.413828	-0.0631276	-0.13335	-0.184339	-0.200387	-0.19696	-0.501232	-0.226038	-0.440156	-0.423553	-0.283133	-0.31267	-0.480382	-0.435981	-0.412766	-0.388949	-0.247949	-0.320537	-0.353524	-0.0716218	-0.0201255	-0.276183	-0.166361	-0.316362	0.0104489	-0.0993246	-0.202172	-0.422877	-0.102968	0.0472492	0.0411922	-0.395006	-0.204923	-0.314576	-0.135353	-0.136728	-0.238707	-0.112187
g_Intestinibacter	-0.260343	-0.343227	-0.320879	-0.441377	-0.260223	-0.262911	-0.384081	-0.359309	-0.178538	-0.414469	-0.327504	-0.319487	-0.0502634	-0.206767	-0.402396	-0.0995667	-0.35458	-0.37964	-0.235403	-0.1072	-0.377432	-0.193733	-0.224145	-0.314567	-0.234251	-0.433408	-0.18622	-0.211183	-0.319919	-0.281082	-0.340682	0.00770514	-0.245628	-0.258374	-0.246637	-0.0332449	-0.0926777	-0.120594	-0.279641	-0.230842	0.00619292	-0.033989	-0.268192	-0.302829	-0.41663	-0.143133	0.0367254	-0.301053	-0.285642
g_Eggerthella	-0.324242	-0.297736	-0.413844	-0.470313	-0.224628	-0.297568	-0.206214	-0.159132	-0.302202	-0.297424	-0.410242	-0.330292	-0.261866	-0.360904	-0.423927	-0.278817	-0.438045	-0.345322	-0.273463	-0.307844	-0.233296	-0.129649	-0.261746	-0.212672	-0.206718	-0.342921	-0.182205	-0.211448	-0.236417	-0.167823	-0.315719	-0.235505	-0.421599	-0.313438	-0.244244	-0.250366	-0.149936	-0.225373	-0.33034	-0.300065	0.0034573	-0.111066	-0.446304	-0.336607	-0.428129	-0.254784	-0.166959	-0.143334	-0.418261
g_Ruminococcus_gnavus_group	-0.536674	-0.401594	-0.318308	-0.585589	-0.521121	-0.576181	-0.585685	-0.271217	-0.467502	-0.420075	-0.633449	-0.441292	-0.348118	-0.335541	-0.194796	-0.470574	-0.576661	-0.525634	-0.359831	-0.568884	-0.370584	-0.428715	-0.466686	-0.490735	-0.434716	-0.418107	-0.442204	-0.496352	-0.37116	-0.288738	-0.159322	-0.466158	-0.53173	-0.396265	-0.360983	-0.415659	-0.274482	-0.526738	-0.397081	-0.243424	-0.151498	-0.230655	-0.546899	-0.508401	-0.381384	-0.450749	-0.397897	-0.437356	-0.50648
g_Lactobacillus	-0.198809	-0.268368	-0.43643	-0.38233	-0.256775	-0.312844	-0.321076	-0.573722	-0.292178	-0.408588	-0.402707	-0.304467	-0.159926	-0.218491	-0.0944003	-0.227948	-0.130163	-0.491179	-0.233997	-0.179872	-0.402851	-0.32206	-0.216643	-0.410052	-0.447735	-0.215659	-0.348367	-0.345342	-0.435062	-0.459088	-0.0525166	-0.105129	-0.358328	-0.153806	-0.457792	-0.0409956	-0.174999	-0.218083	-0.191417	-0.305091	-0.0699902	-0.115162	-0.196457	-0.275664	-0.449056	-0.255887	-0.0361232	-0.257063	-0.0877997
g_Streptococcus	-0.423373	-0.388786	-0.307299	-0.546504	-0.355039	-0.448864	-0.439239	-0.492643	-0.427286	-0.24571	-0.490171	-0.347407	-0.332645	-0.344022	-0.319996	-0.167247	-0.398579	-0.422029	-0.267864	-0.27588	-0.259535	-0.343278	-0.240117	-0.420133	-0.435614	-0.446871	-0.414781	-0.429806	-0.234861	-0.544056	-0.228116	-0.325661	-0.445887	-0.128699	-0.526726	-0.330533	-0.301419	-0.40542	-0.294818	-0.121379	-0.119819	-0.022826	-0.498788	-0.453784	-0.379185	-0.331613	-0.216475	-0.306123	-0.266687
g_Holdemania	-0.376718	-0.281983	-0.438892	-0.505777	-0.222562	-0.386597	-0.384013	-0.331066	-0.262007	-0.473216	-0.436429	-0.42981	-0.233335	-0.289109	-0.363747	-0.31778	-0.25249	-0.428772	-0.311669	-0.318891	-0.330727	-0.248674	-0.275896	-0.430148	-0.362998	-0.316548	-0.368819	-0.270775	-0.483265	-0.324544	-0.387491	-0.169084	-0.323046	-0.237103	-0.29237	-0.0856287	-0.0461356	-0.177055	-0.390366	-0.233891	-0.0440825	-0.116909	-0.333481	-0.227635	-0.360172	-0.323288	-0.155074	-0.409617	-0.328674
g_Enterococcus	-0.337967	-0.529488	-0.316006	-0.474682	-0.245318	-0.371677	-0.556783	-0.47461	-0.360384	-0.521366	-0.489627	-0.448324	-0.180372	-0.285203	-0.25243	-0.287317	-0.302911	-0.48028	-0.397939	-0.309879	-0.592247	-0.321724	-0.396569	-0.514134	-0.466512	-0.451351	-0.399669	-0.331479	-0.606639	-0.299283	-0.312858	-0.125182	-0.312786	-0.212497	-0.322349	-0.149233	-0.132126	-0.254616	-0.294069	-0.236139	-0.0869064	0.0322205	-0.30404	-0.351951	-0.390562	-0.154038	-0.190944	-0.269898	-0.181814
g_Tyzzerella	-0.38831	-0.361306	-0.33807	-0.553289	-0.30192	-0.386318	-0.370043	-0.260298	-0.407345	-0.403529	-0.500096	-0.46517	-0.18855	-0.328229	-0.367763	-0.289462	-0.491335	-0.406337	-0.35216	-0.309602	-0.299304	-0.262746	-0.27374	-0.272468	-0.26181	-0.382837	-0.223668	-0.346735	-0.407705	-0.209169	-0.307345	-0.196807	-0.424796	-0.172204	-0.275276	-0.241671	-0.062626	-0.356169	-0.368027	-0.151776	-0.0950072	-0.0198272	-0.397816	-0.318555	-0.316755	-0.16241	-0.318051	-0.326956	-0.251536
g_Lactococcus	-0.412746	-0.293321	-0.418659	-0.394212	-0.360125	-0.40551	-0.465295	-0.290028	-0.293201	-0.22933	-0.285244	-0.322264	-0.381592	-0.339067	-0.139593	-0.221878	-0.362673	-0.325509	-0.19106	-0.302696	-0.367361	-0.267936	-0.420558	-0.260244	-0.245244	-0.397601	-0.207911	-0.243633	-0.261999	-0.261686	-0.254042	-0.164521	-0.360558	-0.20082	-0.326278	-0.419092	-0.152598	-0.509935	-0.248537	-0.0914435	-0.332	-0.094232	-0.280004	-0.277047	-0.251301	-0.343779	-0.325076	-0.194065	-0.255845
g_Dielma	-0.257785	-0.232213	-0.516075	-0.425489	-0.299098	-0.354031	-0.245985	-0.190218	-0.383266	-0.332123	-0.432084	-0.389633	-0.185796	-0.328838	-0.391857	-0.245252	-0.42895	-0.368838	-0.280804	-0.266249	-0.0827276	-0.310039	-0.138242	-0.268321	-0.291037	-0.236231	-0.233477	-0.320121	-0.313198	-0.197394	-0.282901	-0.215612	-0.450681	-0.250684	-0.216825	-0.125709	-0.197798	-0.15133	-0.302256	-0.228752	-0.110371	-0.173036	-0.347259	-0.320348	-0.458666	-0.255106	-0.227311	-0.322345	-0.292554
g_Lachnospiraceae_NK4A136_group	0.170482	-0.0309205	0.103603	0.0989356	0.163765	0.203947	0.0418365	0.103455	0.10101	0.0509249	0.044973	0.141809	0.120694	0.168111	0.122694	0.0435406	0.219728	0.0596676	-0.087007	-0.0713492	-0.00333408	0.191203	-0.04033	0.0982688	0.106271	-0.0295374	0.140204	0.221432	0.209578	0.12467	0.237189	0.297177	0.0457386	0.100368	0.171026	0.277444	0.203477	0.179373	-0.0101257	0.203922	0.240498	-0.0216344	0.0838458	0.290262	0.0896002	0.0862908	0.15196	0.0740165	0.107802
g_Acinetobacter	0.208	0.037099	0.108054	-0.065992	0.092379	0.151467	0.0580317	-0.037099	0.250701	-0.0257236	-0.174734	0.111641	0.0337085	0.300428	0.228859	-0.0384994	0.275245	-0.212889	-0.00977842	-0.131591	-0.0527248	0.0285736	0.0549606	-0.111813	-0.0694808	0.0715692	-0.0278365	0.0855488	0.14363	-0.0591619	0.252961	0.206747	0.00958186	-0.0711761	0.0255025	0.190089	0.158101	0.102256	-0.218	-0.0394822	0.104516	0.027984	-0.00255516	0.0432904	-0.0536584	0.0195568	0.190532	0.154637	0.0238564
g_Rikenellaceae_RC9_gut_group	0.307662	0.0224456	0.133179	0.127119	0.042826	0.0920922	0.184864	0.0669564	0.0516575	-0.0035326	0.00326086	0.0956519	0.163913	0.246412	0.172364	0.00929346	0.308423	0.0402173	-0.0363858	0.086277	-0.00171195	0.0962769	0.147826	0.0975541	0.0705161	0.153885	0.08269	0.134103	0.201059	0.0391847	0.244918	0.26038	0.110815	0.132771	0.130815	0.211847	0.259755	0.124184	0.0954345	-0.000679346	0.0863585	0.0301358	0.198016	0.180543	0.0966574	0.0113587	0.13557	0.0977715	0.128206
g_Muribaculaceae	0.274081	0.074732	0.209624	0.119696	0.259846	0.267792	0.134772	0.123825	0.184585	0.070867	-0.0362017	0.223812	0.187226	0.249475	0.203647	0.0283516	0.263135	0.0653455	0.0847667	-0.0280155	0.0207656	0.165836	0.0705309	0.0700748	0.0701708	0.109781	0.105628	0.212073	0.169293	0.1353	0.322574	0.179664	0.235671	0.0281355	0.17964	0.297728	0.116935	0.220595	0.0140198	0.0453241	0.263903	-0.018749	0.116935	0.287789	-0.0259029	0.0786451	0.246162	0.0794373	0.113238
g_Peptococcus	0.449641	0.301704	0.231284	0.464293	0.397518	0.452241	0.41861	0.202781	0.281293	0.217749	0.338008	0.38131	0.365248	0.278304	0.199889	0.276894	0.492432	0.287319	0.358347	0.298667	0.197508	0.280078	0.356719	0.23454	0.22414	0.349162	0.261318	0.3591	0.270698	0.210362	0.362842	0.421307	0.417808	0.282313	0.238039	0.377932	0.276336	0.325202	0.295168	0.232499	0.178724	0.0695699	0.400337	0.411587	0.210799	0.306662	0.29456	0.300125	0.408477
g_UCG.010	0.43158	0.214137	0.374486	0.322147	0.344323	0.511081	0.3709	0.179295	0.323596	0.237433	0.238908	0.410396	0.293943	0.309507	0.292417	0.285881	0.373418	0.177769	0.312355	0.289619	0.273597	0.323774	0.354903	0.174921	0.215714	0.20516	0.200582	0.343306	0.365941	0.119378	0.227642	0.311135	0.441143	0.177947	0.156407	0.408081	0.202489	0.369552	0.104856	0.199819	0.335422	0.121946	0.180821	0.322172	0.160832	0.266222	0.301547	0.24196	0.295621
g_Candidatus_Aquiluna	0.22037	0.209288	0.131638	0.225225	0.176373	0.29975	0.17805	0.0868519	0.24045	0.125512	0.174339	0.164553	0.0749819	0.31284	0.269147	0.102357	0.272604	0.064459	0.0910204	0.165519	0.112727	0.251075	0.137509	0.128994	0.112346	0.0790487	0.125131	0.295301	0.271739	0.104314	0.273824	0.147752	0.101874	0.0682208	0.019114	0.168544	0.0503014	0.22947	0.0314924	0.0125563	0.0957735	0.0691867	0.146888	0.135654	0.192157	0.196147	0.18809	0.277636	0.277204
g_Clostridia_UCG.014	0.504382	0.258326	0.505247	0.48366	0.51125	0.63016	0.40437	0.29312	0.380118	0.272062	0.371689	0.475447	0.434242	0.362348	0.308248	0.381799	0.494561	0.335695	0.374331	0.432753	0.228887	0.436475	0.40317	0.304214	0.31598	0.344603	0.311826	0.463081	0.376828	0.292664	0.382663	0.456429	0.599616	0.32256	0.333581	0.460007	0.274223	0.404875	0.237556	0.324337	0.381967	0.212751	0.313651	0.455109	0.299868	0.441229	0.363597	0.374403	0.46152
g_Dialister	0.474166	0.248245	0.425415	0.399731	0.499418	0.509091	0.319943	0.235571	0.303669	0.223809	0.254054	0.43216	0.364182	0.176114	0.217424	0.320927	0.436769	0.25811	0.185067	0.318119	0.128515	0.357965	0.331633	0.216224	0.219296	0.25979	0.231466	0.319679	0.263247	0.218288	0.364974	0.415742	0.430696	0.162792	0.303261	0.413005	0.296756	0.398675	0.21332	0.141933	0.427959	0.172105	0.213272	0.297764	0.234251	0.314735	0.378464	0.266247	0.293539
g_UCG.003	0.581907	0.22378	0.471931	0.429079	0.640564	0.662946	0.472962	0.169713	0.370668	0.37219	0.340628	0.561855	0.577366	0.257453	0.293457	0.503566	0.463169	0.278829	0.342787	0.451511	0.226946	0.419851	0.535865	0.312993	0.31957	0.272988	0.326221	0.367698	0.343671	0.178916	0.385762	0.538147	0.61045	0.321509	0.313312	0.620807	0.298316	0.538343	0.287689	0.292573	0.514733	0.285652	0.326638	0.434111	0.265895	0.495369	0.486583	0.349659	0.434749
g_UCG.005	0.453338	0.278577	0.415045	0.407551	0.383838	0.555008	0.394321	0.279059	0.311326	0.148373	0.313495	0.379018	0.399285	0.270889	0.342678	0.315399	0.35545	0.29747	0.245779	0.382151	0.296433	0.433914	0.51421	0.283565	0.29012	0.315833	0.268889	0.447289	0.378536	0.247996	0.410756	0.388754	0.471556	0.18828	0.299181	0.416636	0.317568	0.379645	0.228693	0.16905	0.387838	0.166568	0.182858	0.372729	0.227295	0.33487	0.356077	0.45088	0.333183
g_Family_XIII_UCG.001	0.427563	0.269026	0.42801	0.294043	0.461986	0.538673	0.417586	0.18271	0.316702	0.218472	0.157073	0.367082	0.548675	0.286523	0.319953	0.418629	0.434289	0.187425	0.340328	0.293398	0.208669	0.306601	0.485985	0.177399	0.158835	0.291908	0.202539	0.359463	0.227531	0.208471	0.438409	0.378051	0.476752	0.206684	0.240113	0.511671	0.310348	0.416048	0.319506	0.140941	0.399866	0.155459	0.223535	0.273096	0.232097	0.462656	0.362143	0.335141	0.410166
g_Paraprevotella	0.470035	0.181421	0.40278	0.242976	0.444595	0.431009	0.306431	0.12263	0.266997	0.166296	0.0860095	0.35029	0.374118	0.15324	0.108155	0.28104	0.470972	0.130445	0.0674226	0.24692	0.0167595	0.244948	0.301743	0.13398	0.0863221	0.243024	0.122654	0.209698	0.212968	0.0426801	0.379048	0.358032	0.332015	0.226385	0.252883	0.488838	0.369117	0.411052	0.1385	0.171754	0.467245	0.0895201	0.183272	0.309509	0.148431	0.258125	0.429374	0.215709	0.270556
g_Lachnospiraceae_UCG.001	0.33524	0.0554976	0.367895	0.363745	0.268527	0.293239	0.129412	0.15154	0.252859	0.0697088	0.259951	0.209374	0.245575	0.235844	0.282134	0.13425	0.192881	0.319764	0.179824	0.142414	-0.01127	0.252777	0.203766	0.265724	0.245822	0.182711	0.298544	0.324382	0.0365037	0.240297	0.303849	0.298022	0.238538	0.109538	0.208659	0.188346	0.190105	0.201925	0.32834	0.103656	0.138346	-0.000989557	0.362205	0.293898	0.186751	0.27988	0.201375	0.199451	0.195822
g_CAG.56	0.476218	0.383874	0.217189	0.406294	0.459583	0.525018	0.554879	0.172446	0.346212	0.197386	0.366015	0.39758	0.449957	0.36275	0.125734	0.477538	0.37216	0.31431	0.281688	0.449357	0.41772	0.387331	0.503823	0.366471	0.374296	0.319207	0.393932	0.402381	0.276288	0.223863	0.159699	0.453414	0.382026	0.224679	0.308261	0.421585	0.240209	0.503727	0.216565	0.243306	0.269278	0.101393	0.288098	0.345443	0.224991	0.391435	0.244434	0.334161	0.42941
g_NK4A214_group	0.539199	0.27516	0.400682	0.436807	0.527574	0.59658	0.501345	0.167892	0.322981	0.320195	0.360883	0.526613	0.538791	0.2552	0.243095	0.473724	0.516645	0.323462	0.309819	0.435918	0.123433	0.372412	0.436398	0.333742	0.310371	0.321156	0.35202	0.386727	0.294039	0.181606	0.39218	0.514868	0.51715	0.215953	0.354398	0.527502	0.322453	0.503027	0.386487	0.172431	0.459168	0.205673	0.3005	0.40013	0.220613	0.377624	0.535836	0.334799	0.368617
g_UCG.002	0.507346	0.27721	0.441452	0.414014	0.592923	0.620097	0.46236	0.164842	0.289188	0.275385	0.325964	0.479572	0.467257	0.18443	0.261366	0.45175	0.476523	0.273729	0.398603	0.484685	0.19144	0.332925	0.444837	0.263047	0.263215	0.301791	0.284291	0.372245	0.343127	0.144486	0.378103	0.493039	0.572735	0.283739	0.254309	0.550074	0.225215	0.454751	0.317202	0.207787	0.513251	0.253229	0.25174	0.415166	0.21338	0.409333	0.443948	0.322915	0.3673
g_Christensenellaceae_R.7_group	0.428942	0.157149	0.373133	0.263076	0.326545	0.453316	0.319581	0.0723308	0.186783	0.0745882	0.165746	0.313169	0.323544	0.244873	0.365232	0.287642	0.455958	0.137481	0.183685	0.28392	0.170741	0.191081	0.421041	0.0119111	0.0482686	0.266342	0.0961289	0.275635	0.144902	0.126483	0.255199	0.308223	0.517482	0.161976	0.152154	0.332093	0.25275	0.336823	0.126339	0.00141684	0.309087	0.28308	0.225566	0.297392	0.238629	0.253062	0.322079	0.278877	0.305197
g_Fusicatenibacter	0.398425	0.247312	0.33607	0.368232	0.367224	0.579733	0.429579	0.248224	0.307988	0.154426	0.302419	0.36996	0.3738	0.40361	0.232047	0.317972	0.267473	0.252736	0.212222	0.436444	0.272177	0.376776	0.480943	0.259793	0.269729	0.375432	0.244576	0.309572	0.248944	0.261185	0.183228	0.453293	0.465822	0.146265	0.28101	0.337654	0.307172	0.37788	0.191388	0.120776	0.272513	0.154954	0.180156	0.300211	0.231759	0.40457	0.24808	0.434524	0.293779
g_Agathobacter	0.424933	0.237165	0.450832	0.270048	0.483403	0.542616	0.388546	0.199794	0.319876	0.204138	0.251254	0.324437	0.330437	0.306363	0.224636	0.40482	0.322708	0.299018	0.297698	0.379065	0.201522	0.301491	0.45052	0.258551	0.290378	0.293018	0.243813	0.342006	0.225284	0.245182	0.150829	0.468809	0.410172	0.209922	0.272016	0.364928	0.249982	0.398555	0.117106	0.174231	0.307227	0.299402	0.171399	0.312195	0.226676	0.484771	0.238317	0.407964	0.331397
g_Dorea	0.320517	0.393289	0.153274	0.136569	0.24496	0.336022	0.450941	0.31298	0.248944	0.268193	0.0735887	0.499472	0.234303	0.275442	0.0981663	0.249856	0.240927	0.0425787	0.203005	0.179579	0.359015	0.324789	0.363287	0.251632	0.245488	0.384841	0.232527	0.210925	0.375	0.188508	0.277698	0.264593	0.268673	0.0641801	0.0861175	0.187932	0.11972	0.293443	-0.030626	0.1935	0.197149	-0.117512	-0.15745	0.0577957	-0.0125768	0.150634	0.0817492	0.259841	0.0971582
g_Coprococcus	0.544038	0.302862	0.295014	0.334809	0.51958	0.579202	0.541014	0.212949	0.300702	0.180498	0.250441	0.416826	0.553759	0.265563	0.0741914	0.504362	0.362268	0.200228	0.277444	0.468599	0.248977	0.43802	0.530501	0.294677	0.270123	0.319832	0.266139	0.291101	0.317456	0.191443	0.305959	0.535854	0.432907	0.228431	0.318992	0.479544	0.276676	0.546295	0.169745	0.178434	0.393831	0.225887	0.167657	0.267123	0.105803	0.534557	0.357252	0.424986	0.399256
g_Lachnospiraceae_UCG.004	0.433749	0.162226	0.266399	0.27821	0.32023	0.41435	0.340655	0.332017	0.243583	0.0947294	0.211543	0.302856	0.450685	0.246658	0.195023	0.326282	0.302758	0.228307	0.196633	0.255076	0.141313	0.319864	0.385091	0.309396	0.311763	0.255955	0.349171	0.331162	0.160225	0.413691	0.256638	0.464765	0.302783	0.090215	0.434164	0.395853	0.439874	0.310079	0.139581	0.121499	0.365228	0.302514	0.224403	0.271597	0.232309	0.36657	0.296048	0.297463	0.256248
g_Eubacterium_coprostanoligenes_group	0.399203	0.279961	0.224828	0.403259	0.530759	0.511965	0.469217	0.210355	0.20673	0.254566	0.329597	0.349207	0.390322	0.22574	0.0848715	0.40626	0.262223	0.331709	0.349951	0.438087	0.26772	0.352615	0.359552	0.331829	0.257759	0.209274	0.282841	0.339102	0.2688	0.20457	0.215803	0.442335	0.41466	0.209898	0.286081	0.43559	0.202626	0.400139	0.296882	0.201234	0.34431	0.123875	0.252214	0.323885	0.105537	0.389722	0.301491	0.25435	0.432638
g_Romboutsia	0.262097	0.186108	0.0858775	0.309428	0.215294	0.35047	0.251296	0.163066	0.12836	0.102871	0.219614	0.306644	0.30698	0.185004	0.0531394	0.299971	0.170603	0.175691	0.207709	0.280146	0.15193	0.161386	0.245584	0.128216	0.173579	0.228399	0.214814	0.176459	0.143577	0.239055	0.131048	0.302227	0.397273	0.0649482	0.166331	0.190716	0.165323	0.257776	0.190668	0.0323541	0.1214	0.0271697	0.162394	0.129176	0.0252496	0.193308	0.268769	0.169595	0.165083
g_Bifidobacterium	0.321124	-0.116482	0.390346	0.177376	0.231836	0.324365	0.161534	-0.119098	0.0688381	0.161318	0.121139	0.239325	0.254062	0.225956	0.218539	0.113266	0.276216	0.106401	0.139428	0.270024	0.165351	0.253894	0.291146	0.010801	0.0210739	0.131508	0.0579171	0.240117	0.0701582	-0.190073	0.126011	0.326909	0.24439	0.255574	0.0486283	0.297578	0.151213	0.13218	0.131436	0.222068	0.371601	0.216499	0.133692	0.232316	0.127043	0.256727	0.0729664	-0.02273	0.289249
g_Acidaminococcus	-0.192172	-0.30913	-0.0349986	-0.307382	-0.0595124	-0.14792	-0.315849	-0.246861	-0.194954	-0.213979	-0.3761	-0.107556	0.0189022	-0.16505	-0.20187	-0.194068	-0.194732	-0.24819	-0.237287	-0.187201	-0.176814	-0.171129	-0.157297	-0.262096	-0.206891	-0.161875	-0.150676	-0.167708	-0.298128	-0.17615	0.00556237	-0.16062	-0.151931	-0.0185822	-0.0986213	0.0218311	-0.144942	-0.0328081	-0.182672	0.00571004	0.173541	-0.0396503	-0.324759	-0.170686	-0.225867	-0.0170071	-0.00369184	-0.339428	-0.24536
g_Faecalitalea	-0.283496	-0.208937	-0.443703	-0.310165	-0.306564	-0.317846	-0.148373	-0.0292137	-0.227229	-0.122352	-0.220027	-0.281935	-0.195254	-0.278863	-0.330137	-0.186012	-0.348812	-0.212946	-0.178811	-0.280735	-0.02026	-0.0859368	-0.134114	-0.0556189	-0.0691095	-0.301259	-0.000888174	-0.258075	-0.0401359	0.010442	-0.263884	-0.184644	-0.382899	-0.233254	-0.0958028	-0.225524	-0.164816	-0.252457	-0.196911	-0.11275	-0.199791	-0.1007	-0.230589	-0.207929	-0.244584	-0.273318	-0.166665	-0.204352	-0.278599
g_Atopobium	-0.481593	-0.267446	-0.404051	-0.531975	-0.306546	-0.451271	-0.364368	-0.436293	-0.275908	-0.186621	-0.398239	-0.393765	-0.349706	-0.354398	-0.248893	-0.253975	-0.49093	-0.408209	-0.252225	-0.39892	-0.31457	-0.298497	-0.263191	-0.332271	-0.286485	-0.414288	-0.370009	-0.295701	-0.250231	-0.484438	-0.285318	-0.26341	-0.467247	-0.259446	-0.402178	-0.273841	-0.130015	-0.459855	-0.358872	-0.359918	-0.104046	-0.135073	-0.243568	-0.274109	-0.354544	-0.343262	-0.194427	-0.144823	-0.291859
g_Fusobacterium	-0.253163	-0.237007	-0.329885	-0.514415	-0.14725	-0.301054	-0.269943	-0.26891	-0.164582	-0.237583	-0.409151	-0.267878	-0.198142	-0.303622	-0.248218	-0.308544	-0.218043	-0.44636	-0.537989	-0.388002	-0.252106	-0.188636	-0.170127	-0.297141	-0.251602	-0.30103	-0.19022	-0.325395	-0.238327	-0.221139	-0.120268	-0.174641	-0.450368	-0.249922	-0.152339	-0.116115	-0.0957102	-0.163142	-0.345056	-0.231918	0.0509158	-0.00832993	-0.313465	-0.286651	-0.156108	-0.280649	-0.0506758	-0.193317	-0.312745
g_Hungatella	-0.23425	-0.322235	-0.160112	-0.358901	-0.101857	-0.284261	-0.264935	-0.177905	-0.336509	-0.100978	-0.28112	-0.342641	-0.124652	-0.255033	-0.192356	-0.14164	-0.300823	-0.183208	-0.112664	-0.246137	-0.186324	-0.223393	-0.214421	-0.101129	-0.0724789	-0.244051	-0.0573749	-0.193713	-0.0686589	-0.137971	-0.203438	-0.153603	-0.246765	0.0329221	-0.122616	-0.147823	-0.148401	-0.235179	-0.18753	0.0719511	-0.0685835	0.0479004	-0.117942	-0.0766758	-0.107663	-0.179136	-0.195371	-0.175769	-0.184439
g_RF39	0.619126	0.313592	0.517662	0.584169	0.530637	0.687628	0.535969	0.329391	0.488207	0.426545	0.496484	0.598702	0.467174	0.396578	0.404733	0.477837	0.605104	0.474356	0.36128	0.451181	0.346869	0.505296	0.511771	0.451254	0.43952	0.368291	0.460066	0.543126	0.419412	0.352298	0.397382	0.486722	0.587552	0.311571	0.410138	0.467783	0.358116	0.492175	0.382654	0.257285	0.340929	0.171134	0.419778	0.480149	0.434578	0.436258	0.429466	0.435114	0.450523
g_Coprobacter	0.535217	0.251398	0.580173	0.458639	0.416185	0.540779	0.448844	0.354194	0.391245	0.347433	0.395903	0.460689	0.440486	0.417915	0.411101	0.293587	0.458825	0.414694	0.3115	0.38837	0.296408	0.435615	0.359783	0.376046	0.353209	0.337798	0.372187	0.545278	0.396701	0.267369	0.314827	0.462126	0.595345	0.283871	0.387598	0.473625	0.278069	0.404873	0.342003	0.247752	0.351585	0.176099	0.382275	0.476739	0.326618	0.444851	0.317542	0.237398	0.454221
g_Ellin6067	0.255986	0.401303	0.284451	0.38784	0.286819	0.363014	0.285961	0.36035	0.390947	0.205061	0.305017	0.287706	0.222164	0.263206	0.312385	0.105785	0.392663	0.27152	0.241901	0.0953103	0.24267	0.350852	0.34739	0.233734	0.258442	0.348337	0.241102	0.402221	0.324694	0.3344	0.418466	0.215329	0.334725	0.124664	0.325641	0.273414	0.243824	0.194142	0.219146	0.130049	0.115905	0.0288505	0.233497	0.227964	0.366772	0.244475	0.265691	0.35464	0.259181
g_Holdemanella	0.481782	0.395935	0.264725	0.531133	0.430149	0.504343	0.496799	0.266503	0.325008	0.321524	0.393869	0.496534	0.42025	0.269531	0.315998	0.290458	0.389424	0.364676	0.260977	0.309079	0.28164	0.360424	0.437261	0.336901	0.275537	0.413426	0.295143	0.34644	0.222703	0.285484	0.38284	0.347329	0.469336	0.22895	0.344758	0.417319	0.290939	0.451821	0.372461	0.129528	0.276859	0.0230656	0.402783	0.397208	0.249348	0.341034	0.350693	0.349732	0.416718
g_Eubacterium_ruminantium_group	0.509175	0.439983	0.375281	0.580723	0.474162	0.644272	0.59169	0.380507	0.427249	0.370546	0.484443	0.526645	0.390886	0.348488	0.383305	0.340783	0.456005	0.410098	0.386175	0.361983	0.400087	0.424329	0.497668	0.384286	0.37744	0.483977	0.353076	0.510181	0.458091	0.370668	0.341765	0.401118	0.578343	0.282387	0.33806	0.429629	0.287221	0.447418	0.287123	0.182868	0.273407	0.10791	0.37798	0.501127	0.348169	0.397364	0.360265	0.516291	0.445185
g_Ruminococcus	0.468412	0.241707	0.362633	0.502664	0.53526	0.610604	0.454443	0.327109	0.350847	0.323772	0.38906	0.449714	0.458835	0.236667	0.293961	0.300754	0.353416	0.373794	0.178004	0.288944	0.234218	0.490207	0.439537	0.362057	0.294153	0.29929	0.30709	0.400101	0.30085	0.311483	0.414358	0.360544	0.463348	0.185373	0.398013	0.487063	0.306538	0.493231	0.340454	0.174356	0.438841	0.14536	0.323244	0.441313	0.281408	0.414598	0.422399	0.37929	0.37389
g_Incertae_Sedis	0.585847	0.310858	0.411212	0.437717	0.64229	0.684281	0.535142	0.259672	0.4	0.384779	0.390277	0.551876	0.512118	0.331769	0.289971	0.462781	0.540976	0.341612	0.337843	0.379089	0.242002	0.498073	0.420047	0.40545	0.403841	0.298109	0.429458	0.503115	0.434308	0.279695	0.354433	0.530748	0.561983	0.296477	0.350255	0.620491	0.279287	0.612544	0.272877	0.279839	0.450921	0.195619	0.315707	0.451834	0.25367	0.508901	0.47745	0.353664	0.411188
g_Eubacterium_eligens_group	0.585004	0.338119	0.549086	0.426929	0.630453	0.750882	0.567069	0.349259	0.428633	0.374661	0.464575	0.523061	0.506518	0.402439	0.331157	0.510096	0.479148	0.426448	0.30201	0.420566	0.343257	0.495786	0.490528	0.446088	0.464455	0.310005	0.42957	0.584692	0.404288	0.274447	0.222636	0.534537	0.61708	0.333581	0.434275	0.526302	0.316079	0.600778	0.238242	0.343305	0.402295	0.226717	0.345202	0.577561	0.43077	0.478092	0.389546	0.407193	0.46916
g_Granulicatella	-0.477363	-0.32917	-0.458557	-0.58703	-0.380906	-0.488483	-0.477051	-0.335127	-0.334959	-0.348625	-0.543701	-0.414171	-0.287643	-0.313006	-0.487258	-0.279212	-0.460598	-0.541203	-0.282623	-0.374637	-0.398655	-0.34668	-0.286898	-0.466098	-0.465258	-0.366711	-0.432833	-0.419311	-0.297874	-0.417846	-0.151651	-0.302222	-0.45457	-0.400168	-0.444218	-0.327465	-0.251807	-0.441912	-0.350571	-0.268644	-0.131476	-0.115576	-0.456587	-0.520932	-0.406965	-0.413546	-0.159217	-0.279164	-0.309043
g_Solobacterium	-0.435827	-0.262355	-0.400177	-0.438034	-0.311076	-0.454525	-0.361859	-0.271764	-0.338456	-0.198306	-0.31646	-0.395981	-0.336225	-0.427048	-0.287091	-0.300139	-0.496141	-0.325918	-0.27482	-0.372263	-0.24128	-0.251247	-0.271352	-0.182882	-0.197506	-0.422294	-0.171508	-0.289516	-0.228742	-0.260827	-0.144176	-0.396951	-0.561111	-0.321747	-0.338383	-0.323105	-0.357324	-0.398212	-0.257237	-0.21778	-0.127564	-0.241935	-0.381212	-0.360841	-0.294633	-0.380266	-0.23318	-0.274068	-0.406894
g_Actinomyces	-0.497186	-0.460772	-0.450043	-0.605466	-0.505395	-0.561947	-0.518021	-0.472558	-0.469005	-0.286866	-0.541568	-0.381296	-0.441833	-0.471718	-0.337634	-0.381272	-0.566556	-0.558491	-0.29546	-0.425655	-0.355805	-0.44469	-0.388065	-0.474862	-0.458324	-0.470134	-0.420302	-0.491281	-0.354556	-0.490153	-0.303789	-0.456692	-0.559787	-0.398267	-0.584126	-0.411613	-0.411037	-0.489264	-0.369511	-0.369751	-0.16536	-0.0846125	-0.55081	-0.606066	-0.497954	-0.440825	-0.254438	-0.395435	-0.531127
g_Allobaculum	-0.2102	-0.317536	-0.314949	-0.530733	-0.195284	-0.282579	-0.363057	-0.371639	-0.366683	-0.428014	-0.550653	-0.354934	-0.130326	-0.219048	-0.20053	-0.288623	-0.145943	-0.570041	-0.271579	-0.320461	-0.463189	-0.322564	-0.278397	-0.480836	-0.413679	-0.300444	-0.367819	-0.152229	-0.40135	-0.347633	-0.151697	0.00210321	-0.304385	-0.204325	-0.333177	0.0397192	-0.0517824	-0.169707	-0.456299	-0.261354	0.0786889	-0.0934839	-0.393783	-0.286036	-0.436137	-0.205292	-0.121478	-0.336706	-0.240684
g_Erysipelatoclostridium	-0.538398	-0.31868	-0.553783	-0.484944	-0.524524	-0.578722	-0.466247	-0.27886	-0.393711	-0.257642	-0.371005	-0.399568	-0.41673	-0.414089	-0.364716	-0.357732	-0.575314	-0.377966	-0.315176	-0.407705	-0.341722	-0.340426	-0.454629	-0.316016	-0.312031	-0.438524	-0.274011	-0.376334	-0.398344	-0.254401	-0.390567	-0.416058	-0.518908	-0.412721	-0.368101	-0.47928	-0.297078	-0.484752	-0.229487	-0.299142	-0.295782	-0.212421	-0.380678	-0.452013	-0.486553	-0.482424	-0.311047	-0.319904	-0.445725
g_Veillonella	-0.466154	-0.450847	-0.427202	-0.494077	-0.372799	-0.487325	-0.45957	-0.435468	-0.390148	-0.223838	-0.416581	-0.349033	-0.304434	-0.437943	-0.306044	-0.218263	-0.509841	-0.377941	-0.261252	-0.405455	-0.389019	-0.405815	-0.336706	-0.387841	-0.389523	-0.450126	-0.358741	-0.378133	-0.320822	-0.407041	-0.314839	-0.339758	-0.371813	-0.257864	-0.426097	-0.359798	-0.287805	-0.397069	-0.197645	-0.210597	-0.24508	-0.0816773	-0.347615	-0.365061	-0.438616	-0.39022	-0.164268	-0.22898	-0.350787
g_Clostridium_innocuum_group	-0.504519	-0.308462	-0.521585	-0.472763	-0.330641	-0.484836	-0.368398	-0.27745	-0.440935	-0.285971	-0.382727	-0.441103	-0.278363	-0.39929	-0.398809	-0.248767	-0.540235	-0.315903	-0.210242	-0.30611	-0.312639	-0.362229	-0.420148	-0.269697	-0.298189	-0.381791	-0.256856	-0.293172	-0.397273	-0.204745	-0.400346	-0.309542	-0.429917	-0.287796	-0.291948	-0.368638	-0.229636	-0.40697	-0.185327	-0.241518	-0.246031	-0.199225	-0.323632	-0.375959	-0.477731	-0.348715	-0.30563	-0.249607	-0.300181
g_Rothia	-0.474518	-0.324339	-0.398948	-0.519163	-0.396737	-0.444218	-0.417426	-0.427494	-0.338468	-0.216787	-0.374895	-0.387702	-0.360526	-0.338612	-0.260158	-0.191629	-0.452147	-0.400414	-0.1775	-0.343201	-0.335056	-0.408992	-0.311387	-0.370354	-0.387102	-0.386597	-0.377851	-0.325636	-0.322152	-0.47137	-0.334647	-0.356177	-0.393878	-0.206046	-0.455776	-0.359805	-0.244444	-0.455848	-0.266646	-0.205013	-0.220775	-0.0619699	-0.32393	-0.336017	-0.391403	-0.386597	-0.172045	-0.190307	-0.248721
g_Sellimonas	-0.339415	-0.338532	-0.223357	-0.42081	-0.141128	-0.276369	-0.360732	-0.189406	-0.258045	-0.485253	-0.305709	-0.48908	-0.120179	-0.224633	-0.382148	-0.261847	-0.233023	-0.277547	-0.426255	-0.226399	-0.499653	-0.171842	-0.28704	-0.274701	-0.268814	-0.336962	-0.266091	-0.322684	-0.443305	-0.146599	-0.354207	-0.00272297	-0.287605	-0.164703	-0.0944699	-0.121724	0.061966	-0.139215	-0.249017	-0.230839	-0.0126827	-0.00370422	-0.206701	-0.210209	-0.237733	-0.0976345	-0.0523497	-0.195931	-0.226595
[truncated: 179 more columns]

## Sheet: Table S8
Supplementary Table 8. FDR value of Spearman correlation analysis between all differential genera (all microbial features in EBM, LBM and PRBM) and metabolites (all metabolic features in EMM, LMM and PRMM)
	Com_421_neg	Com_478_neg	Com_2294_neg	Com_42758_pos	Com_13962_neg	Com_6813_pos	Com_3065_neg	Com_53436_pos	Com_7061_pos	Com_35730_pos	Com_30755_pos	Com_18354_pos	Com_32765_neg	Com_5459_neg	Com_15048_neg	Com_10610_pos	Com_30582_neg	Com_40810_pos	Com_55562_neg	Com_271_neg	Com_1109_neg	Com_5684_pos	Com_1254_pos	Com_5246_neg	Com_33225_pos	Com_565_neg	Com_9229_neg	Com_34494_pos	Com_56167_pos	Com_14967_pos	Com_19767_neg	Com_2133_pos	Com_31113_pos	Com_5788_neg	Com_25130_pos	Com_5242_neg	Com_11096_pos	Com_2007_neg	Com_25338_neg	Com_6362_neg	Com_5431_neg	Com_45007_pos	Com_50698_neg	Com_9634_pos	Com_31643_pos	Com_7392_neg	Com_2310_pos	Com_21400_pos	Com_83916_neg
g_MBNT15	0.000204835	0.00273742	0.00107182	1.01013e-06	0.00118958	8.62777e-05	0.000242829	0.00482155	0.00154182	0.000247239	1.77755e-05	4.10744e-05	0.0832206	0.00280352	0.00782783	0.0470927	0.000530079	2.85978e-05	0.00221716	0.0070037	0.000229683	0.00203316	0.0224154	9.33543e-05	0.000126445	0.00639332	9.07706e-05	0.00029822	0.000557379	0.00430834	0.0224945	0.0433881	0.00275674	0.00904646	0.0185442	0.0734658	0.333421	0.00400458	0.00321992	0.00568908	0.422256	0.643277	0.00432496	0.00455678	0.000358599	0.00755267	0.0563684	0.0358651	0.016284
g_PAUC43f_marine_benthic_group	0.00104794	0.00073676	0.00197107	3.02193e-05	0.00247281	0.000558172	0.00105005	0.00132753	0.000843148	0.000597931	0.0001588	0.000159533	0.041749	0.00560026	0.0151152	0.0595977	0.000391081	0.000547482	0.0117012	0.0347057	0.00148302	0.00180707	0.0157152	0.000104217	0.000173508	0.00284949	0.000159533	0.00038176	0.000408141	0.00210152	0.00343791	0.0494036	0.00232071	0.00819353	0.00834408	0.0217728	0.201468	0.0092356	0.0197731	0.00560428	0.413031	0.807915	0.00449814	0.00547398	0.000204299	0.00604797	0.0646388	0.0726353	0.0119299
g_Sva1033	0.0025023	0.00411149	0.00826113	4.02525e-05	0.00453036	0.000480493	0.00235633	0.0207993	0.000328086	0.00144034	0.000308731	0.000219391	0.111971	0.00442863	0.0070326	0.0705148	0.000547482	0.0010632	0.00592571	0.0241705	0.00541002	0.00390936	0.0313044	0.000800041	0.000413525	0.0151974	0.000950778	0.000391969	0.00523136	0.00726284	0.0400196	0.0617073	0.00511494	0.00740264	0.0123098	0.0436784	0.140864	0.0440212	0.0267449	0.0213823	0.405741	0.769163	0.00439329	0.00371793	0.00148362	0.0263242	0.0647607	0.045161	0.00681779
g_Subgroup_23	0.00350452	0.00614138	0.00730857	2.51314e-05	0.0140093	0.00144686	0.00478968	0.0110383	0.00104168	0.0035242	0.000120383	0.00119221	0.13882	0.00788851	0.00899945	0.112348	0.00118721	0.000441853	0.0241431	0.0256028	0.00157433	0.000881539	0.0210426	0.000368939	0.000379548	0.0216243	0.000640879	0.00062142	0.00133111	0.00497961	0.0239782	0.074364	0.00922743	0.012438	0.00983707	0.0598842	0.284688	0.0323181	0.0243623	0.0139662	0.487973	0.940251	0.00565294	0.00413643	0.000178272	0.0209589	0.103722	0.036596	0.0157688
g_Nitrospira	0.0061503	0.00936783	0.0334529	6.78145e-06	0.0300157	0.00511962	0.00317985	0.0102532	0.00115514	0.0120794	9.51559e-05	0.0084291	0.37882	0.00996175	0.117068	0.124837	0.00944115	0.000178125	0.00917924	0.0214922	0.000692362	0.00519723	0.0224806	0.000468358	0.00115938	0.0141529	0.00153101	0.0054432	0.00252782	0.00643046	0.180262	0.0617713	0.0116775	0.00582028	0.0206608	0.295372	0.253883	0.116184	0.0428593	0.0134844	0.855227	0.916149	0.00181343	0.00447667	0.00168926	0.0199164	0.287109	0.008037	0.00834207
g_Desulfobulbus	0.00626784	0.0138203	0.0356384	3.08944e-05	0.0117491	0.000869727	0.00160568	0.00862979	0.00488365	0.00248946	0.0001164	0.00190597	0.263016	0.00399654	0.0542143	0.133901	0.00274251	0.00021555	0.0617713	0.0401496	0.00359491	0.00340612	0.0577028	0.000358599	0.000644743	0.0475073	0.00103539	0.00471952	0.00330955	0.00790713	0.0631929	0.222931	0.0503009	0.0214972	0.0223153	0.137598	0.174666	0.0116886	0.0245931	0.0168415	0.500669	0.617358	0.00669458	0.0053687	0.00259751	0.0597321	0.0378243	0.068241	0.032762
g_MND1	0.0044425	0.00105446	0.0192372	2.1719e-05	0.00564286	0.00125266	0.00148465	0.00404463	0.000187638	0.0016805	4.93446e-05	0.00119183	0.078638	0.0079237	0.0265506	0.126525	0.00296048	0.000298657	0.00825874	0.0368363	0.00341568	0.000956018	0.0111728	0.00022613	0.000266232	0.00321485	0.000622323	0.000394601	0.00738428	0.00323008	0.0393491	0.0423642	0.00123901	0.00641793	0.0104058	0.0474059	0.116421	0.0416712	0.0215138	0.0185671	0.667529	0.903467	0.000286349	0.00096935	0.00210152	0.00720489	0.112436	0.0117231	0.00195565
g_Prevotellaceae_UCG.001	0.0142333	0.0322722	0.0356106	0.00272901	0.0430268	0.0282776	0.0050279	0.0110271	0.0201599	0.00932477	0.0026031	0.0110445	0.339363	0.0282872	0.215263	0.419374	0.00448497	0.00470381	0.0184174	0.0401117	0.0323574	0.0271967	0.235463	0.00212601	0.00105446	0.00665765	0.00520355	0.0181133	0.00443799	0.018215	0.122419	0.0954631	0.0191398	0.0270869	0.0612322	0.111455	0.202046	0.171693	0.061297	0.0428604	0.417528	0.722437	0.00547611	0.00284152	0.0160233	0.363345	0.34469	0.166537	0.0558042
g_Allisonella	0.00102616	0.00413684	0.0124064	0.000224038	0.00411149	2.32843e-05	0.000353212	0.00865406	0.000100942	0.00021934	9.07706e-05	1.19611e-05	0.0155611	0.00507074	0.0500472	0.0196518	0.0040407	0.00108709	0.00852065	0.015364	0.00148362	0.000117772	0.0054844	0.000594174	0.000459512	0.00201471	0.000699965	0.000723066	0.000672144	0.0231762	0.0627543	0.0322442	0.000454222	0.0126059	0.0154307	0.0367412	0.484482	0.00133462	0.0706534	0.0193138	0.249607	0.400359	0.00516956	0.00179727	0.0102584	0.0091468	0.0222975	0.0111547	0.00755358
g_Bacillus	0.206314	0.0238216	0.403265	0.00333605	0.201708	0.0378245	0.191739	0.0778992	0.0131136	0.268047	0.00957722	0.110762	0.543033	0.106022	0.0377186	0.593945	0.020413	0.0726982	0.114065	0.455891	0.100356	0.0535047	0.335353	0.0298738	0.0169946	0.200861	0.0315699	0.0418793	0.077217	0.0252775	0.103234	0.151261	0.120507	0.0441936	0.0556361	0.282511	0.0700254	0.529523	0.533803	0.423515	0.941051	0.360428	0.0164729	0.00794896	0.00880991	0.0588242	0.188951	0.0373483	0.0827101
g_SC.I.84	0.00912388	0.0448136	0.0244244	0.000934085	0.0201024	0.00199672	0.011714	0.104193	0.0177459	0.00485041	0.00144434	0.00841833	0.126276	0.0838477	0.020946	0.0803026	0.00186558	0.00365807	0.0103734	0.0528944	0.00663328	0.00293225	0.0924199	0.00586976	0.00475403	0.142504	0.00413922	0.00970812	0.00632542	0.0633804	0.0320968	0.119298	0.0262251	0.0098695	0.159282	0.0395806	0.445353	0.0758866	0.0446881	0.0477315	0.234005	0.256726	0.0127048	0.00210217	0.00294223	0.0224605	0.0966847	0.324634	0.0110304
g_KD4.96	0.00419844	0.00294361	0.00527966	1.15919e-05	0.00197119	0.000381387	0.00188278	0.00457824	0.00847986	0.00279857	2.32843e-05	0.0021821	0.115323	0.0208428	0.0402818	0.110703	0.00254948	6.11634e-05	0.0180425	0.0264997	0.0538118	0.00141729	0.0294659	0.000159533	0.00238314	0.0113831	0.000800041	0.00126413	0.0400603	0.00816115	0.0213618	0.0935331	0.00204985	0.0138682	0.0208226	0.140565	0.260727	0.024716	0.00160734	0.0445193	0.54925	0.615143	0.00112979	0.00543801	0.00356552	0.00865194	0.0283561	0.0205357	0.00711291
g_Barnesiella	0.00314055	0.0754675	5.85312e-06	0.00142565	0.00345798	0.000233202	0.0140041	0.0626523	0.000282013	0.0534749	0.00128604	0.00669313	0.0219904	0.00105005	0.060441	0.0284543	0.000302114	0.00795372	0.0135413	0.00325053	0.117537	0.00748224	0.0139118	0.0157987	0.00892917	0.0209289	0.0198204	0.00247094	0.0151494	0.120163	0.0808237	0.0191606	4.00288e-05	0.0104035	0.0170023	0.00835588	0.137721	0.02091	0.0763866	0.0126635	0.0544419	0.168756	0.00170176	0.000230401	0.00219839	0.00478756	0.0151992	0.0487228	0.00813161
g_Odoribacter	0.0245244	0.0936665	0.0191647	0.0209208	0.0134442	0.000883273	0.0311586	0.0869448	0.0374115	0.179636	0.0425844	0.0144382	0.041594	0.0364161	0.0508772	0.516899	0.00734295	0.0821902	0.292926	0.145207	0.0268232	0.00107668	0.0305036	0.0753232	0.0317223	0.0847559	0.0590656	0.0207628	0.0062305	0.103819	0.0431005	0.166266	0.00736721	0.227482	0.0441408	0.00219657	0.386011	0.000603061	0.358799	0.468104	0.00556652	0.363758	0.199555	0.00793712	0.044414	0.0524699	0.0033346	0.295608	0.219423
g_Faecalicoccus	0.0271967	0.0289838	0.0242647	0.015658	0.017833	0.0145759	0.0403339	0.00409394	0.0316565	0.00522993	0.0698827	0.02065	0.0962434	0.205501	0.227298	0.0866697	0.00427932	0.0273716	0.0171851	0.425961	0.0359937	0.0263489	0.0942365	0.00962979	0.00506888	0.0853207	0.00585043	0.0192029	0.00457457	0.0167524	0.0134442	0.134658	0.0917899	0.0930188	0.0540524	0.0908994	0.335644	0.266563	0.295978	0.0228805	0.385357	0.597351	0.280175	0.0837226	0.00667869	0.0566948	0.533567	0.404313	0.109343
g_Adlercreutzia	0.0123202	0.000994564	0.00447571	0.000105856	0.000911759	0.000107451	0.000968778	0.0798674	9.03801e-05	0.00506041	3.60517e-05	0.000431731	0.00496703	0.00405782	0.237338	0.0146412	0.00776362	0.00049008	0.00787327	0.00675397	0.0530443	0.00050911	0.00228454	0.000117152	0.000556139	0.0228259	0.000559737	0.000679414	0.0710447	0.0541261	0.00477865	0.0479711	0.000591035	0.0067953	0.0336718	0.00435467	0.164306	0.00119359	0.00177751	0.00677656	0.103681	0.443685	0.00102543	0.00152196	0.00357681	0.00082929	0.00427932	0.0115062	0.00145343
g_Megamonas	0.00415853	0.0568175	0.0512368	0.0169722	0.00344217	0.00608609	0.00217577	0.0355105	0.0232278	0.000917612	0.0330545	0.0025387	0.159933	0.206058	0.0756697	0.0317258	0.00270039	0.00514402	0.145881	0.243314	0.0663762	0.0239394	0.16741	0.000655125	0.00439638	0.192056	0.00520355	0.0193975	0.000204299	0.0964922	0.0227706	0.0264718	0.170153	0.0161914	0.0294378	0.127324	0.0690525	0.203943	0.117687	0.042252	0.399219	0.551281	0.0843653	0.0182479	0.018973	0.179125	0.140156	0.0155384	0.0416455
g_Eubacterium_ventriosum_group	0.000247963	0.0426676	5.39457e-05	0.000196894	0.000147383	3.54608e-07	0.00259453	0.0172878	0.00098774	0.0113533	0.000853245	0.00022545	0.000759732	0.00139466	0.0199317	0.0135333	0.00724266	0.000747722	0.0169974	0.00562377	0.0847876	0.000327834	0.0055416	0.00332645	0.00160568	0.0487836	0.00302714	0.000126011	0.0565887	0.00959662	0.0768141	0.000119955	2.80194e-05	0.031862	0.0023909	0.000532002	0.0013155	0.00049092	0.0262082	0.0496723	0.0111606	0.0441642	0.00490161	0.000358214	0.00164576	1.25824e-05	0.00655176	0.00334604	0.00584314
g_Gaiella	0.0693113	0.0034939	0.117495	0.000599432	0.021763	0.00793721	0.00375239	0.0243896	0.0112801	0.0401513	0.00127452	0.0230265	0.255358	0.0345499	0.2712	0.421578	0.0352044	0.00193564	0.0232339	0.174176	0.084492	0.0278725	0.175853	0.00266216	0.0163047	0.0108745	0.00455202	0.00614636	0.161733	0.00920385	0.0678756	0.320668	0.0204433	0.153305	0.201121	0.288943	0.30449	0.0857805	0.00948011	0.160659	0.773774	0.669812	0.00525815	0.045848	0.0565588	0.0428645	0.07681	0.0404036	0.0147876
g_Eubacterium_nodatum_group	0.0061767	0.192064	0.104823	0.0152095	0.0298189	0.068063	0.039706	0.407189	0.35252	0.11968	0.222603	0.0290465	0.0593289	0.243418	0.168969	0.122981	0.0048776	0.0477673	0.0593509	0.063283	0.0666389	0.216981	0.107301	0.0292691	0.00783653	0.195835	0.00342426	0.161602	0.0970898	0.0271446	0.0724392	0.0784754	0.137896	0.0322251	0.0496675	0.0304694	0.0481431	0.190773	0.0184151	0.056727	0.148893	0.235555	0.0299257	0.0758371	0.0578929	0.152223	0.382876	0.211849	0.29519
g_Bacteroidetes_vadinHA17	0.0954315	0.0476723	0.135083	0.0132845	0.232115	0.0456362	0.0971007	0.0878264	0.024795	0.15192	0.0399569	0.074533	0.526849	0.0807523	0.0291249	0.897317	0.0277419	0.0506518	0.148327	0.689973	0.15041	0.148388	0.213356	0.0441078	0.0200141	0.108703	0.00687965	0.0349834	0.0633237	0.0384615	0.198274	0.112754	0.0435893	0.25856	0.0729891	0.202144	0.415972	0.201064	0.175269	0.22264	0.945346	0.598475	0.0487806	0.00323944	0.0136001	0.152466	0.259109	0.137135	0.264332
g_Prevotella	0.00570851	0.00233459	0.000816036	0.00159391	0.0049532	0.00223888	0.00266896	0.0308055	0.000766876	0.0404052	0.00188783	0.000721878	0.144184	0.00577902	0.112685	0.0157508	0.00284381	0.00542925	0.00129438	0.00218336	0.0447972	0.021589	0.0225207	0.00793087	0.00409394	0.00390426	0.0154276	0.00833509	0.00496882	0.079567	0.091668	0.051728	0.000126445	0.135424	0.0490569	0.153884	0.320754	0.0177404	0.0556196	0.118457	0.255807	0.633305	0.0278479	0.0393529	0.0236211	0.063105	0.0156814	0.00860549	0.166283
g_Lachnospiraceae_UCG.010	0.000823165	0.153501	0.00102064	7.03368e-05	1.08266e-05	1.969e-06	0.00150439	0.00938051	0.00228911	0.0400603	9.18442e-05	0.0161514	3.15635e-05	0.00647185	0.0184587	0.00102398	0.000551242	0.000205997	0.0308868	0.00716536	0.113892	0.000596451	0.00143085	0.000653987	0.00263807	0.0428225	0.0022347	0.000130608	0.103805	0.00308373	0.061062	4.78757e-05	0.000255789	0.00333126	1.40861e-05	0.00153087	0.00015704	0.00406423	0.0033346	0.00533831	0.0282872	0.106733	0.000106106	9.18442e-05	0.00011569	0.000102774	0.0196558	0.00135103	8.11774e-05
g_Butyricimonas	0.0777783	0.403701	0.00486747	0.0460547	0.0215432	0.0230043	0.144081	0.0673763	0.0659857	0.0445209	0.00334013	0.0188616	0.0754147	0.113543	0.37108	0.158303	0.0556361	0.0220771	0.325916	0.311446	0.54416	0.146463	0.164425	0.0160801	0.00774145	0.228883	0.0118908	0.0522118	0.036035	0.0769801	0.203423	0.0450494	0.00278979	0.0714722	0.0285878	0.0133597	0.270487	0.0168539	0.18428	0.0301314	0.0575	0.125877	0.0214972	0.00276244	0.0388272	0.128749	0.00389923	0.299593	0.543056
g_Desulfovibrio	0.64906	0.351817	0.731084	0.733083	0.208761	0.0843784	0.121849	0.978743	0.243151	0.472173	0.98961	0.375492	0.266281	0.126292	0.881081	0.80551	0.0706357	0.7156	0.755717	0.898187	0.243696	0.206129	0.157693	0.732976	0.982635	0.317892	0.546555	0.364771	0.230268	0.99344	0.0245718	0.479414	0.602418	0.259788	0.901658	0.0478029	0.736809	0.304995	0.634333	0.333053	0.14996	0.865192	0.674664	0.211704	0.805151	0.232322	0.0985111	0.712153	0.0989939
g_Roseburia	0.0655585	0.358903	0.00699841	0.00900895	0.00427475	0.000327749	0.0471618	0.19719	0.0244018	0.0902486	0.00237324	0.06577	0.00377272	0.0102824	0.012937	0.0537854	0.137896	0.00282287	0.0929314	0.0295885	0.287196	0.00296365	0.0434687	0.00894292	0.0224605	0.236695	0.0185442	0.00896547	0.301486	0.0690677	0.295315	0.000806931	0.00160697	0.0575693	0.0113259	0.0437849	0.00472539	0.0178664	0.0352394	0.124358	0.0997521	0.152322	0.00640752	0.000376503	0.00677042	0.00252372	0.0140429	0.00362502	0.00325446
g_Butyricicoccus	0.957056	0.134434	0.999106	0.306821	0.647165	0.278166	0.498731	0.630958	0.914327	0.0841664	0.570577	0.798908	0.433922	0.868773	0.845807	0.684765	0.132212	0.620937	0.492563	0.832883	0.309237	0.190939	0.730255	0.787966	0.781765	0.185608	0.93728	0.780359	0.267322	0.896988	0.34479	0.0905406	0.939592	0.251351	0.934928	0.691948	0.707651	0.36303	0.547591	0.582657	0.361873	0.49343	0.0764942	0.356558	0.151958	0.377636	0.769053	0.628044	0.6509
g_Gemella	0.0358651	0.00541248	0.151466	0.00105437	0.0765776	0.0555391	0.0206232	0.0385724	0.35034	0.295015	0.00839297	0.129329	0.161777	0.190929	0.0286814	0.559371	0.00275956	0.00852527	0.24239	0.0928239	0.0488371	0.066435	0.126664	0.0561095	0.059236	0.00948581	0.0754524	0.199843	0.272507	0.00572489	0.0273907	0.345948	0.0184446	0.0361466	0.0173418	0.142915	0.146049	0.0197668	0.0951363	0.217802	0.463204	0.869642	0.00275552	0.00100689	0.00304307	0.0834002	0.595724	0.191577	0.119163
g_Escherichia.Shigella	0.0145406	0.0578802	0.122287	0.0019991	0.616925	0.00599631	0.000408454	0.00756849	0.159652	0.00133629	0.00411149	0.00184176	0.0320069	0.00493464	0.0691943	0.300267	0.216166	0.00441573	0.239517	0.214088	0.00226219	0.0324336	0.0313832	0.0063973	0.0168236	0.00774564	0.0160869	0.0328483	0.0405471	0.0115305	0.0962892	0.39981	0.206508	0.903294	0.020336	0.25543	0.224865	0.0236405	0.0398629	0.826177	0.145441	0.964699	0.105234	0.0499711	0.0989237	0.23723	0.13079	0.0160249	0.048008
g_Weissella	0.00944714	0.00893034	0.114928	3.15072e-05	0.756237	0.244252	0.0027745	0.00582028	0.0322722	0.00300218	0.000121694	0.00326784	0.649475	0.334111	0.182982	0.148292	0.155226	0.000349844	0.104187	0.00174716	0.00259741	0.0429319	0.0258369	0.00062789	0.00192766	0.00334299	0.00569798	0.0752666	0.0225189	0.0120702	0.606187	0.88588	0.0480543	0.229043	0.0242459	0.940656	0.472426	0.1448	0.0026386	0.456108	0.735287	0.768671	0.00497034	0.139565	0.0249942	0.326996	0.322013	0.0862688	0.416348
g_Intestinibacter	0.0621074	0.0147852	0.0223825	0.00169489	0.0622314	0.0595977	0.00634989	0.0107378	0.196852	0.0032256	0.0199029	0.0229291	0.718783	0.136082	0.00424079	0.47127	0.0118209	0.00700712	0.0906547	0.437536	0.00735089	0.16208	0.107054	0.0249947	0.0922165	0.00205579	0.178653	0.128091	0.0227535	0.0443884	0.0155556	0.956451	0.0778538	0.0640408	0.0767106	0.812252	0.502753	0.381913	0.0454145	0.0970539	0.96485	0.808064	0.0547449	0.0308169	0.00307021	0.299893	0.792818	0.0317258	0.0411848
g_Eggerthella	0.0211039	0.0335234	0.00326692	0.00081651	0.106347	0.0336163	0.137109	0.249607	0.0311363	0.0336971	0.00353893	0.0188958	0.0606337	0.0104035	0.00257176	0.046023	0.00183536	0.014205	0.0502361	0.0282104	0.0936197	0.347703	0.0607265	0.12544	0.136147	0.0148721	0.188009	0.127586	0.0892383	0.225057	0.0245106	0.0905189	0.00272787	0.0255297	0.0794433	0.0725422	0.277535	0.105205	0.0188776	0.0322251	0.980697	0.42109	0.00148421	0.0167882	0.00233537	0.0678327	0.227427	0.299293	0.0029494
g_Ruminococcus_gnavus_group	0.000121694	0.00432003	0.0234242	2.72061e-05	0.000196477	3.60517e-05	2.72061e-05	0.0521186	0.000877274	0.00282583	4.28914e-06	0.00169903	0.0134395	0.017126	0.159758	0.000810587	3.54394e-05	0.000169765	0.010625	4.59496e-05	0.00850842	0.00230248	0.000895317	0.00047023	0.00199114	0.00296111	0.00165496	0.000401862	0.00840824	0.0391519	0.249036	0.000908492	0.000142132	0.00484972	0.010389	0.00313435	0.0494324	0.000165021	0.00476256	0.0804109	0.272664	0.0973243	9.11534e-05	0.000284298	0.0067432	0.00132753	0.00468399	0.00186818	0.000302114
g_Lactobacillus	0.151493	0.0546016	0.00190798	0.00660025	0.0657284	0.0257673	0.0223093	3.90016e-05	0.0368382	0.00367407	0.00421264	0.0299299	0.247171	0.115773	0.494721	0.101327	0.345793	0.000464852	0.0925886	0.19353	0.00420104	0.0219083	0.118715	0.00355044	0.00143307	0.120341	0.0133714	0.0141992	0.00197239	0.00107862	0.706838	0.446508	0.0109757	0.265785	0.0011165	0.769587	0.20587	0.11644	0.167104	0.0295885	0.614299	0.404062	0.156298	0.0485149	0.00138612	0.066636	0.796076	0.0654332	0.525839
g_Streptococcus	0.00260504	0.00571501	0.0284742	9.21119e-05	0.011713	0.00139306	0.00178767	0.000446866	0.00237821	0.0777616	0.000477834	0.013646	0.0180961	0.0145719	0.0227258	0.226709	0.00461733	0.00270039	0.0550309	0.0483241	0.0628946	0.0147746	0.0844215	0.00282235	0.00194714	0.00146433	0.00320287	0.00224218	0.0913884	9.97379e-05	0.101039	0.0205837	0.00150008	0.351109	0.000165021	0.0188209	0.0315542	0.00396515	0.0352702	0.378729	0.385048	0.870382	0.000376054	0.00123821	0.00707954	0.0184293	0.118992	0.0290724	0.0560944
g_Holdemania	0.00746789	0.0437615	0.00180398	0.000308615	0.109438	0.00600387	0.00635846	0.0186181	0.0604874	0.000753741	0.00190798	0.00224218	0.0935594	0.0388775	0.00983748	0.0236405	0.0702503	0.00229924	0.0263236	0.0231803	0.0187531	0.0744564	0.0483163	0.00222563	0.0099962	0.0241705	0.00883798	0.0525229	0.00058216	0.0209953	0.00588358	0.221525	0.0215599	0.0882956	0.0367221	0.536185	0.741359	0.200703	0.00551699	0.092727	0.752871	0.397074	0.0178219	0.101815	0.0105508	0.0214867	0.261876	0.00358895	0.0194555
g_Enterococcus	0.0163323	0.000151812	0.0243896	0.00072693	0.0781905	0.00832315	6.72856e-05	0.000727872	0.0105079	0.000195104	0.000485845	0.00141284	0.192365	0.0414835	0.0703053	0.0401022	0.0307806	0.00062945	0.00468068	0.0271885	2.21052e-05	0.0220551	0.00481692	0.000238689	0.000898459	0.00131371	0.00450447	0.0184701	1.22793e-05	0.0326376	0.0257665	0.364279	0.0257867	0.125743	0.0218239	0.27989	0.338612	0.0679913	0.0357357	0.0896476	0.530127	0.817956	0.0301577	0.0124619	0.00549291	0.265096	0.16807	0.0532659	0.188951
g_Tyzzerella	0.00577902	0.0103181	0.0163047	7.53533e-05	0.031296	0.00604299	0.00860233	0.0621531	0.00378847	0.00413922	0.000361755	0.000932048	0.173461	0.0196363	0.0090367	0.0386395	0.000463453	0.00388423	0.012415	0.0273354	0.0326283	0.0597401	0.049993	0.0510606	0.0606687	0.00652795	0.107752	0.0138225	0.0037537	0.131629	0.0284514	0.155552	0.00251983	0.213112	0.0487836	0.0825826	0.652125	0.0114492	0.00899103	0.271846	0.492048	0.887642	0.0046931	0.0233295	0.024084	0.240025	0.0235376	0.0201007	0.0712861
g_Lactococcus	0.00334299	0.036149	0.00292219	0.00506599	0.010563	0.00395778	0.00093023	0.0382519	0.0362291	0.0993071	0.0414506	0.0218519	0.00670771	0.0160077	0.31198	0.110484	0.0100679	0.020634	0.167831	0.0308778	0.00911128	0.0549689	0.00279543	0.0622099	0.0782538	0.00471069	0.133922	0.080166	0.0604927	0.0607805	0.0686093	0.234118	0.010482	0.147423	0.020336	0.00288663	0.269357	0.000272691	0.0746174	0.508531	0.0183166	0.495528	0.045155	0.0474046	0.0715284	0.0146302	0.0208091	0.16136	0.0666803
g_Dielma	0.0646798	0.0952193	0.000224972	0.00247523	0.0327438	0.0119371	0.0774687	0.169599	0.00646611	0.0182702	0.00212777	0.00560985	0.17963	0.0193971	0.00534347	0.0782538	0.00229046	0.00883472	0.0445753	0.0564934	0.55021	0.0271166	0.316759	0.0546442	0.0375869	0.0895296	0.0933462	0.0226668	0.025623	0.154346	0.0431011	0.12042	0.00132883	0.0722141	0.118457	0.362228	0.153501	0.27316	0.0311062	0.100161	0.42392	0.210997	0.0136814	0.0225807	0.00108914	0.0674841	0.102315	0.0218239	0.036596
g_Lachnospiraceae_NK4A136_group	0.217802	0.825182	0.453322	0.474115	0.236144	0.14142	0.76516	0.453972	0.46477	0.715366	0.747967	0.304419	0.381512	0.224272	0.37393	0.755832	0.113705	0.668065	0.529653	0.607652	0.981365	0.167523	0.773244	0.477142	0.441691	0.8329	0.309844	0.111138	0.13092	0.366334	0.0882118	0.03385	0.743668	0.467688	0.216337	0.0470974	0.142309	0.194849	0.942246	0.141449	0.0840188	0.877146	0.544738	0.0381034	0.517292	0.5331	0.271287	0.594146	0.434917
g_Acinetobacter	0.133796	0.790769	0.433855	0.634675	0.504238	0.272759	0.676766	0.790769	0.0721966	0.853774	0.206508	0.418623	0.809576	0.0320543	0.0999766	0.783002	0.0488032	0.125015	0.944265	0.340601	0.705678	0.838201	0.6936	0.417933	0.616848	0.60645	0.842148	0.536534	0.298227	0.670808	0.0697673	0.136107	0.945346	0.608464	0.855049	0.169872	0.252723	0.459168	0.116556	0.777704	0.449241	0.841325	0.985666	0.757187	0.700594	0.889141	0.168894	0.263267	0.864487
g_Rikenellaceae_RC9_gut_group	0.0283046	0.872342	0.334737	0.356954	0.75976	0.505502	0.181751	0.629745	0.711493	0.980277	0.981771	0.489136	0.235741	0.0769801	0.212722	0.947092	0.0279233	0.773774	0.794635	0.533145	0.990215	0.48628	0.284358	0.480326	0.611916	0.265562	0.550354	0.33151	0.146923	0.779273	0.0786434	0.0620722	0.42213	0.336201	0.343394	0.126851	0.0626845	0.368158	0.490162	0.996082	0.532826	0.829555	0.153071	0.19197	0.484482	0.935892	0.326243	0.479414	0.35288
g_Muribaculaceae	0.0497102	0.59061	0.130842	0.38551	0.0626206	0.0550821	0.329096	0.369497	0.182394	0.610103	0.795637	0.107515	0.176401	0.073555	0.14199	0.839399	0.0593749	0.638034	0.540283	0.841215	0.882133	0.230468	0.611865	0.614047	0.613667	0.426447	0.44431	0.12644	0.220969	0.32719	0.0217482	0.194069	0.0902891	0.840603	0.194126	0.0335235	0.396977	0.112409	0.920268	0.745969	0.0586837	0.893732	0.396977	0.0397981	0.852835	0.570606	0.0772718	0.566587	0.412156
g_Peptococcus	0.00136206	0.0314056	0.0964347	0.000952595	0.00471896	0.00128604	0.00292363	0.143649	0.0442307	0.116955	0.0163229	0.00675353	0.00951987	0.0464187	0.149319	0.0475289	0.000449645	0.0401022	0.0109714	0.0329932	0.154112	0.0450959	0.0113333	0.0918024	0.107056	0.0131606	0.0611321	0.0107914	0.0525719	0.129569	0.0100324	0.00274352	0.00298025	0.0435383	0.087072	0.00727366	0.0479531	0.0207585	0.0350543	0.0947834	0.196385	0.61641	0.00443963	0.00343267	0.128771	0.028788	0.0354347	0.0321964	0.00368486
g_UCG.010	0.00215674	0.122901	0.00784419	0.0218883	0.0144666	0.000263351	0.00844887	0.195038	0.0213598	0.0878989	0.0860242	0.00352669	0.0358167	0.0273716	0.0366904	0.0410257	0.0080155	0.19882	0.0259874	0.0385382	0.0501126	0.0212842	0.0117419	0.206056	0.120261	0.139108	0.147894	0.0147679	0.00937418	0.386848	0.101809	0.0265631	0.00170299	0.198348	0.257911	0.00372216	0.144226	0.00868771	0.447687	0.149467	0.0171679	0.376702	0.191293	0.0218842	0.244631	0.0565182	0.0314875	0.0822099	0.034774
g_Candidatus_Aquiluna	0.112754	0.131419	0.340445	0.105442	0.202378	0.0323826	0.198097	0.530387	0.084087	0.36303	0.207595	0.234041	0.589331	0.0257673	0.0539258	0.45874	0.050942	0.642697	0.510506	0.231387	0.414193	0.0717761	0.319283	0.350142	0.415742	0.568614	0.36448	0.0349806	0.0516911	0.450151	0.0499175	0.284604	0.460868	0.623159	0.891755	0.223045	0.718631	0.0991008	0.822052	0.928825	0.488572	0.618378	0.287367	0.325924	0.16542	0.156986	0.174474	0.0469463	0.0472918
g_Clostridia_UCG.014	0.000319332	0.0640915	0.000312607	0.00057574	0.000262296	4.83119e-06	0.00406465	0.0362707	0.00693383	0.0514127	0.00832315	0.000713624	0.00201282	0.0101256	0.0280067	0.00668233	0.000423163	0.0170816	0.00787372	0.00209026	0.0999339	0.00190662	0.00416985	0.0300488	0.0243969	0.0143905	0.0262484	0.000975837	0.00745003	0.0365482	0.0065505	0.00116048	1.64212e-05	0.0217512	0.0177825	0.00105446	0.0496286	0.0040221	0.0877385	0.0210679	0.00665589	0.125284	0.025432	0.00119831	0.0323204	0.00170134	0.00987038	0.00785986	0.00101499
g_Dialister	0.00073676	0.0749674	0.00247944	0.00450087	0.000368769	0.000280638	0.0227427	0.0904353	0.0303692	0.107515	0.0686041	0.00212331	0.0097465	0.20306	0.117473	0.0223709	0.00189379	0.0643306	0.181269	0.0235114	0.351817	0.0110445	0.0184222	0.119429	0.114412	0.0626582	0.0962169	0.022852	0.0592833	0.116085	0.00957773	0.00312932	0.00219779	0.238995	0.030578	0.00332961	0.0340863	0.00461059	0.124278	0.304026	0.00234139	0.213387	0.124345	0.0335126	0.0922165	0.0249231	0.00719878	0.0564934	0.03605
g_UCG.003	2.98919e-05	0.107556	0.000781728	0.00228454	3.11745e-06	1.08016e-06	0.000758104	0.219796	0.00849329	0.00822922	0.0155677	5.74281e-05	3.4684e-05	0.0650136	0.0360845	0.000327749	0.000974009	0.0460149	0.0149128	0.00130897	0.102857	0.00284152	0.000124764	0.0257188	0.022893	0.050625	0.0203557	0.00904646	0.0146586	0.195897	0.00612539	0.000116855	1.05059e-05	0.022136	0.0255876	7.28696e-06	0.0331965	0.0001164	0.0398629	0.0365901	0.000234094	0.0411839	0.0202098	0.0020193	0.0567659	0.000413235	0.000529737	0.0130485	0.0019894
g_UCG.005	0.00125067	0.0461991	0.00318089	0.0037691	0.0063808	7.12884e-05	0.00505279	0.0458556	0.0264718	0.282624	0.0255081	0.00710267	0.0045463	0.0524253	0.0149442	0.024628	0.0116162	0.0336718	0.0776824	0.006628	0.0342893	0.00203091	0.000238201	0.0426463	0.0381954	0.0244578	0.0541418	0.00144794	0.00718706	0.075217	0.00349776	0.00571954	0.000788933	0.174106	0.0326974	0.00307021	0.0237302	0.00700712	0.100232	0.221618	0.00584268	0.22846	0.186426	0.00814007	0.102336	0.0173531	0.0114716	0.00132537	0.0179271
g_Family_XIII_UCG.001	0.00236235	0.0540284	0.00234132	0.0357534	0.00100409	0.000115821	0.00299598	0.186785	0.0241072	0.115797	0.255877	0.00915726	8.62777e-05	0.0405882	0.0227424	0.00292358	0.00201204	0.175927	0.0156488	0.0361175	0.132534	0.0288116	0.000538602	0.1998	0.250556	0.0370079	0.144138	0.0107029	0.101974	0.132863	0.00182195	0.00726129	0.000690079	0.136187	0.0844215	0.000258206	0.0269584	0.00310776	0.0229236	0.307294	0.0044871	0.260727	0.10795	0.0505447	0.0953826	0.00098774	0.0101587	0.0172648	0.00354436
g_Paraprevotella	0.000822538	0.189902	0.00420548	0.0809457	0.00155078	0.00218553	0.028905	0.374129	0.0558042	0.229199	0.534335	0.0128814	0.00790713	0.267417	0.433443	0.0444128	0.000801423	0.344748	0.627427	0.0763866	0.904661	0.0786105	0.0313862	0.331959	0.532963	0.0808847	0.374044	0.130734	0.124891	0.760563	0.00710004	0.0110326	0.0183114	0.103681	0.0698132	0.000496165	0.00877829	0.00347187	0.315804	0.214327	0.000881922	0.517573	0.185485	0.0273716	0.282511	0.0643173	0.00226503	0.120263	0.0526963
g_Lachnospiraceae_UCG.001	0.0172294	0.690691	0.00900961	0.00983748	0.0544545	0.0362087	0.348621	0.272552	0.0698398	0.615691	0.0624944	0.131258	0.0779093	0.0900425	0.0436693	0.330947	0.163933	0.0228172	0.193643	0.30239	0.936398	0.0699356	0.141762	0.0569456	0.0776521	0.186785	0.0330634	0.0210579	0.794037	0.0842344	0.0302614	0.0333678	0.0864883	0.42748	0.132536	0.173963	0.169852	0.145269	0.0195927	0.453089	0.316381	0.994305	0.0101493	0.0358487	0.177442	0.0452354	0.146318	0.150198	0.157675
g_CAG.56	0.000699857	0.00637741	0.11781	0.0038879	0.00106553	0.000173427	7.15353e-05	0.212509	0.0139662	0.154356	0.00936533	0.00471249	0.00135025	0.0100522	0.36216	0.000676087	0.00823339	0.0251141	0.0439492	0.00137339	0.00298825	0.00590587	0.000325318	0.00927303	0.00788027	0.0230508	0.00509298	0.00424103	0.0479853	0.10745	0.247874	0.00124915	0.00664541	0.106288	0.0280027	0.0027285	0.0843416	0.000326111	0.118841	0.0805474	0.053798	0.463063	0.0395875	0.0141705	0.10579	0.00539385	0.0792002	0.0175831	0.00226342
g_NK4A214_group	0.000114187	0.0488742	0.00440809	0.00189293	0.000159533	1.83693e-05	0.000349108	0.224865	0.0215846	0.0226382	0.0104035	0.000165445	0.00011555	0.067401	0.0808081	0.000744267	0.000221633	0.0214069	0.0272131	0.00193085	0.370985	0.0081902	0.00190861	0.0177316	0.0269463	0.0222854	0.0124494	0.00598988	0.0357534	0.189445	0.00530169	0.000233202	0.00021817	0.119865	0.0118618	0.000159922	0.0217867	0.000331935	0.00601968	0.21254	0.00107668	0.138078	0.0320237	0.00446151	0.112385	0.00732191	0.000124764	0.0173766	0.00887674
g_UCG.002	0.000294887	0.0472906	0.00169091	0.00325522	2.16409e-05	7.29701e-06	0.000994564	0.233318	0.0388272	0.0487216	0.0204628	0.000641049	0.000881922	0.182766	0.0611086	0.00130056	0.0006933	0.0500001	0.00461654	0.000558223	0.167055	0.0180129	0.00154182	0.0594561	0.059317	0.0313577	0.0421129	0.00821922	0.0148051	0.295331	0.00725513	0.000441853	4.04154e-05	0.0425127	0.0682952	8.30275e-05	0.105447	0.00120941	0.0238743	0.134171	0.00024566	0.0694736	0.0710542	0.00317144	0.1242	0.00361049	0.00157724	0.0216125	0.00912269
g_Christensenellaceae_R.7_group	0.00229052	0.255701	0.00806497	0.0594261	0.0202427	0.00125124	0.0228917	0.602631	0.177379	0.591377	0.23072	0.0256374	0.0213781	0.0787042	0.00952102	0.0398899	0.00117461	0.319375	0.184494	0.0423694	0.217116	0.167787	0.00276209	0.932736	0.729863	0.0563989	0.486978	0.0485298	0.293953	0.35938	0.067401	0.0280208	0.000216092	0.241345	0.270766	0.0182822	0.0699563	0.0167114	0.359878	0.991899	0.0275675	0.042972	0.104892	0.0337149	0.0863804	0.069651	0.0219009	0.0460035	0.0295452
g_Fusicatenibacter	0.00463325	0.0759474	0.0169674	0.00894855	0.0091357	3.17813e-05	0.00225435	0.0749837	0.0281307	0.263905	0.0310294	0.00861365	0.00795397	0.00413379	0.0954315	0.0235722	0.055383	0.0699693	0.126225	0.00190798	0.0513219	0.00745769	0.000619838	0.0626582	0.0534113	0.00768522	0.0790533	0.0273438	0.0741782	0.0612616	0.185586	0.0012515	0.000915888	0.289388	0.0444218	0.0164305	0.0285389	0.00728281	0.167146	0.381168	0.0510247	0.262252	0.192869	0.0321486	0.0958129	0.00404965	0.075119	0.0019991	0.0359212
g_Agathobacter	0.00251087	0.0882439	0.00132615	0.0531278	0.000579775	0.000103102	0.00574946	0.149505	0.0227706	0.141044	0.071576	0.0210386	0.0188511	0.0289367	0.106347	0.00402582	0.021696	0.0327812	0.0335365	0.00709867	0.146049	0.0315098	0.00133204	0.0638775	0.0380273	0.0363303	0.0799358	0.0151526	0.105348	0.0783224	0.274741	0.000847491	0.00354436	0.130345	0.0514513	0.00958863	0.0729803	0.00461902	0.396309	0.207858	0.0285135	0.0325737	0.215322	0.0260619	0.103249	0.000557379	0.0867105	0.00373195	0.0184998
g_Dorea	0.0225207	0.00515852	0.267326	0.322599	0.0785989	0.0169842	0.00132465	0.0257238	0.0741782	0.0547449	0.596244	0.000368348	0.0921467	0.0486886	0.477584	0.073124	0.0834477	0.761138	0.143211	0.194277	0.0108098	0.02091	0.00993333	0.0711759	0.0779976	0.00624099	0.0947424	0.128568	0.00775846	0.173562	0.0468973	0.05805	0.0543186	0.644037	0.533848	0.174809	0.385447	0.0360878	0.826792	0.162537	0.15484	0.394603	0.254792	0.677969	0.928779	0.275262	0.554979	0.0626219	0.482191
g_Coprococcus	9.97379e-05	0.0308037	0.0351489	0.0173738	0.000204299	3.23798e-05	0.00010756	0.124913	0.0319099	0.192064	0.0724652	0.00305462	7.43508e-05	0.0570904	0.593361	0.000319332	0.0101351	0.148632	0.0470974	0.000852697	0.0741538	0.00183536	0.000147103	0.0353647	0.0530631	0.0227871	0.0565864	0.0375477	0.0237723	0.167055	0.0291575	0.000124764	0.00208347	0.100573	0.0231462	0.000641173	0.0476999	9.28199e-05	0.219708	0.197132	0.00510033	0.104423	0.225507	0.0556987	0.443637	0.000128761	0.0112129	0.0025076	0.0045488
g_Lachnospiraceae_UCG.004	0.00203713	0.240581	0.0563515	0.0464887	0.0226285	0.00323183	0.0155628	0.0183114	0.0802297	0.493253	0.127407	0.0308037	0.00132883	0.0766856	0.159282	0.020336	0.0308499	0.100739	0.155913	0.0675027	0.306035	0.0227741	0.0062147	0.0274294	0.0262843	0.0665726	0.0131589	0.0185771	0.246346	0.00327806	0.0658448	0.000941676	0.0308406	0.514499	0.00201663	0.00488365	0.00175858	0.0270939	0.312011	0.378345	0.00952102	0.0309739	0.106652	0.0518098	0.0950752	0.00925171	0.0345296	0.0336737	0.0662594
g_Eubacterium_coprostanoligenes_group	0.00455202	0.045177	0.106035	0.00416383	0.000146515	0.000255789	0.000839253	0.129576	0.136128	0.0680291	0.0191331	0.01315	0.0055204	0.104636	0.539811	0.00388982	0.0602549	0.0184021	0.0129746	0.00183412	0.0551589	0.0123009	0.0106829	0.0183656	0.0646928	0.13144	0.0431337	0.0159972	0.0542135	0.140212	0.120127	0.00164996	0.00321331	0.130375	0.0408853	0.00194824	0.143973	0.00446106	0.0340119	0.146586	0.0144697	0.369322	0.0705242	0.0212513	0.444678	0.00559873	0.0315098	0.0682557	0.00209574
g_Romboutsia	0.0603894	0.178924	0.53495	0.0274115	0.120952	0.0128336	0.0715303	0.23817	0.352364	0.456514	0.113892	0.0287942	0.0286297	0.18141	0.703444	0.0322722	0.217457	0.204159	0.134317	0.0450494	0.271355	0.24302	0.077908	0.352857	0.209519	0.10061	0.121754	0.202158	0.298394	0.0858025	0.342535	0.031124	0.00474591	0.640273	0.229129	0.168572	0.231931	0.0646823	0.168653	0.817219	0.378656	0.845876	0.240063	0.349518	0.856352	0.162985	0.0542319	0.2201	0.232644
g_Bifidobacterium	0.0222975	0.398885	0.00551922	0.199843	0.0956994	0.0210644	0.242622	0.388035	0.620154	0.24322	0.379644	0.085462	0.0685977	0.10431	0.115701	0.412067	0.0480369	0.441109	0.312559	0.0531454	0.231867	0.0687644	0.0375176	0.938988	0.880399	0.340834	0.67733	0.0844215	0.61369	0.169895	0.361126	0.0201108	0.0792549	0.0669942	0.727938	0.0336116	0.273541	0.338426	0.341095	0.110173	0.0083349	0.118962	0.333007	0.0950694	0.357227	0.06577	0.59946	0.870845	0.0387855
g_Acidaminococcus	0.16539	0.0275481	0.802541	0.0284359	0.668908	0.28408	0.0244507	0.0764471	0.159424	0.123181	0.00756922	0.435976	0.892981	0.232737	0.145369	0.16136	0.15991	0.0750064	0.0880783	0.176458	0.20129	0.216056	0.255293	0.0603894	0.13584	0.241598	0.27516	0.225398	0.0333126	0.202966	0.968482	0.245214	0.271355	0.894636	0.475483	0.876016	0.293819	0.814682	0.186867	0.96766	0.209623	0.776762	0.0209208	0.217264	0.104445	0.903304	0.979434	0.0158982	0.078152
g_Faecalitalea	0.0426876	0.132055	0.00158924	0.0270529	0.0288275	0.0236214	0.282624	0.834766	0.102436	0.375186	0.113256	0.0437849	0.158822	0.0460063	0.0189462	0.179117	0.013261	0.124913	0.196144	0.0446216	0.885136	0.534664	0.331482	0.69005	0.618781	0.0316312	0.994885	0.0643709	0.774171	0.940656	0.0587015	0.182255	0.00652037	0.093671	0.488449	0.104961	0.233383	0.0702784	0.155327	0.414153	0.149505	0.466119	0.0974287	0.133901	0.0790467	0.0503505	0.228228	0.140623	0.046192
g_Atopobium	0.000610574	0.0554044	0.0040928	0.000141093	0.0288371	0.0013155	0.00970735	0.00191327	0.0483082	0.177772	0.00465304	0.00510604	0.0130417	0.0118618	0.0742305	0.0686805	0.000468358	0.00371259	0.0705152	0.00458083	0.0249947	0.0330858	0.0593289	0.0182233	0.0406143	0.00323689	0.00860549	0.0347281	0.0726926	0.000562001	0.0413988	0.0591319	0.000881922	0.062969	0.00426142	0.0499082	0.346299	0.00105766	0.0108405	0.0106055	0.451333	0.328022	0.0802457	0.0497052	0.0118276	0.0147772	0.160578	0.294201	0.0370417
g_Fusobacterium	0.0695413	0.0884301	0.0190307	0.000236384	0.286212	0.0317258	0.0532254	0.0541303	0.233977	0.0877068	0.00362562	0.0550252	0.152812	0.0303949	0.0749837	0.0278699	0.116494	0.00148362	0.000117237	0.00582028	0.0706498	0.173244	0.218732	0.0338713	0.0712114	0.0317392	0.169599	0.0206758	0.0867065	0.111561	0.383278	0.206774	0.00133562	0.0730369	0.270209	0.400275	0.488867	0.237962	0.0142702	0.0955902	0.715383	0.952802	0.025516	0.0405009	0.258818	0.0446881	0.716626	0.16298	0.0258018
g_Hungatella	0.0922165	0.0218651	0.246656	0.0108386	0.460923	0.0421328	0.0577135	0.19846	0.0168236	0.464892	0.0443608	0.0149548	0.366364	0.0675493	0.165033	0.304963	0.0318529	0.185608	0.414418	0.0772801	0.178436	0.108189	0.122419	0.464271	0.602056	0.0796561	0.680146	0.1621	0.620972	0.317691	0.142381	0.266461	0.0765522	0.814066	0.374171	0.284358	0.282605	0.0909665	0.175691	0.60447	0.621269	0.73169	0.39281	0.580643	0.43551	0.195379	0.158569	0.203965	0.182753
g_RF39	7.43972e-06	0.0254601	0.000215178	2.80399e-05	0.000146691	4.82595e-07	0.000124417	0.0191992	0.000505771	0.00241409	0.00040022	1.69551e-05	0.000883542	0.00481644	0.00403498	0.00067175	1.29961e-05	0.000733979	0.010323	0.00131771	0.0137897	0.000312441	0.000257434	0.0013156	0.00177604	0.00893879	0.00105437	0.000101715	0.002865	0.0123824	0.00473445	0.0005282	2.56284e-05	0.0263489	0.00354608	0.00086956	0.0110196	0.000452901	0.0065505	0.0651975	0.015488	0.216052	0.00284461	0.000631364	0.00199798	0.00191483	0.00226136	0.00197119	0.00133204
g_Coprobacter	0.000126445	0.0714271	3.15635e-05	0.00108928	0.00309934	0.00010818	0.00139333	0.0119034	0.00541248	0.0136417	0.00488063	0.00103717	0.00173221	0.00297448	0.00347003	0.0360288	0.0010836	0.00321048	0.0263837	0.00577326	0.0343058	0.00194714	0.010633	0.00757973	0.0121455	0.0163856	0.00822922	9.54741e-05	0.00480179	0.0554785	0.0248863	0.000999967	1.94438e-05	0.0424103	0.00586977	0.00074587	0.0465949	0.0040221	0.0151526	0.0754524	0.0125556	0.203081	0.00660878	0.000690145	0.0202152	0.00154182	0.0237424	0.0879365	0.00122576
g_Ellin6067	0.0665428	0.00434931	0.0419858	0.00584268	0.0403926	0.0099937	0.0409708	0.0105109	0.0054432	0.139297	0.0296335	0.0398522	0.110019	0.0593232	0.025972	0.443672	0.00523822	0.0518658	0.0822831	0.490742	0.0813577	0.0127537	0.0136502	0.0929587	0.0639906	0.0133791	0.0832206	0.00425662	0.0209339	0.017508	0.0029349	0.120905	0.0174033	0.36634	0.0205853	0.0502785	0.0799318	0.161206	0.114671	0.346194	0.401145	0.836792	0.0933254	0.101306	0.00921439	0.0791567	0.056966	0.0118052	0.0632281
g_Holdemanella	0.000606817	0.0048776	0.0579119	0.000144807	0.00222563	0.000319332	0.000396542	0.0562638	0.0208279	0.0221316	0.00509695	0.000399597	0.00281664	0.0535768	0.0243915	0.0379771	0.00563168	0.00963809	0.0614458	0.0275701	0.0439869	0.0105045	0.00187184	0.016682	0.0486114	0.0032972	0.0350666	0.0139094	0.109253	0.0412827	0.00652795	0.0136652	0.000837497	0.0998641	0.0143488	0.00301501	0.0376553	0.00129882	0.00818128	0.348193	0.0475565	0.869031	0.00420548	0.00475129	0.0736891	0.015462	0.0127861	0.0130353	0.00306407
g_Eubacterium_ruminantium_group	0.000280157	0.00175586	0.00771271	3.10023e-05	0.00073676	2.6428e-06	2.24298e-05	0.00687406	0.00237882	0.00851505	0.000562001	0.000165362	0.00545081	0.013343	0.00645979	0.0155245	0.00117295	0.00354868	0.00606052	0.0101896	0.00446323	0.00254889	0.00038677	0.00632088	0.00735025	0.000570906	0.0121768	0.000270885	0.00110605	0.00849329	0.0152279	0.00436279	3.36076e-05	0.0434846	0.0163051	0.0022517	0.0401581	0.00144434	0.0402118	0.186409	0.0502821	0.434493	0.00726996	0.000350863	0.0134234	0.00473619	0.0105327	0.000223649	0.00153101
g_Ruminococcus	0.000856803	0.0825385	0.0100726	0.000335932	0.000126445	1.04579e-05	0.00121835	0.0200397	0.0127537	0.0212842	0.00568493	0.00135884	0.00108358	0.0888757	0.0358054	0.0318846	0.0120954	0.00795397	0.198207	0.0390084	0.0922625	0.00047738	0.00177548	0.0101774	0.0356821	0.0326359	0.0285872	0.00446323	0.0318423	0.0263913	0.00323167	0.0104844	0.00096935	0.180533	0.00467421	0.000522462	0.028839	0.000439425	0.015617	0.207558	0.00180552	0.292484	0.0214972	0.00169824	0.0441567	0.00321558	0.00267322	0.00706011	0.00794069
g_Incertae_Sedis	2.70546e-05	0.0266883	0.00346057	0.00184881	2.91397e-06	5.17884e-07	0.000126445	0.0627606	0.00447188	0.00624894	0.005526	7.88117e-05	0.000254464	0.0183828	0.0382863	0.000985315	0.00010756	0.0152751	0.0163705	0.00709609	0.082187	0.000382384	0.00282781	0.00396296	0.00411149	0.0333142	0.00226142	0.00033157	0.00201145	0.0453705	0.0118555	0.000146515	5.74271e-05	0.0342624	0.0128883	7.28696e-06	0.0456716	9.65031e-06	0.0507169	0.0452667	0.00132475	0.158092	0.0245107	0.00129863	0.0689907	0.000281596	0.000676966	0.0120279	0.00346179
g_Eubacterium_eligens_group	2.731e-05	0.0162921	8.54485e-05	0.00239433	4.81572e-06	1.42015e-08	4.86262e-05	0.0131384	0.00230546	0.00781874	0.00094565	0.000183495	0.000301828	0.00423828	0.0185777	0.000271523	0.000647305	0.00241845	0.0312463	0.00279543	0.0147772	0.000408141	0.000473063	0.00149154	0.000948193	0.0271308	0.00225454	2.76545e-05	0.0040736	0.0494543	0.109343	0.000128761	7.99157e-06	0.0177825	0.00201209	0.000167027	0.0243623	1.55837e-05	0.0868075	0.0147679	0.00424916	0.103188	0.0142373	3.45519e-05	0.00219588	0.000667078	0.00561869	0.00380271	0.000840426
g_Granulicatella	0.0006784	0.0192766	0.00109189	2.60101e-05	0.00680859	0.000501618	0.000683496	0.0172689	0.0173203	0.0133122	0.000100407	0.0032436	0.0398899	0.0257133	0.000520699	0.0457323	0.00103996	0.000107104	0.0433066	0.00782294	0.00461139	0.0138381	0.0403406	0.000909392	0.000930547	0.00922743	0.00208771	0.00287051	0.0334599	0.00297791	0.272219	0.031125	0.00121508	0.00445788	0.00156582	0.0199112	0.0709946	0.00166932	0.0128188	0.054342	0.340946	0.402387	0.00115514	0.000196718	0.00382208	0.00328853	0.24938	0.045775	0.0275904
g_Solobacterium	0.0019349	0.0601107	0.00445756	0.00183536	0.0265917	0.00121629	0.0102121	0.0516689	0.0161914	0.152466	0.0242117	0.00487481	0.0169229	0.00238919	0.0402267	0.0321894	0.000404412	0.0204813	0.0491511	0.00821655	0.0830349	0.071576	0.0519997	0.186384	0.154112	0.00268039	0.21505	0.0385972	0.100165	0.0616035	0.296327	0.0047764	5.9067e-05	0.0220454	0.0162122	0.0215476	0.0111939	0.0046543	0.0652338	0.116909	0.355295	0.0822368	0.00676083	0.0104108	0.0353864	0.00691109	0.09377	0.0497124	0.00382683
g_Actinomyces	0.000391937	0.00103554	0.00134649	1.28291e-05	0.000311717	5.74271e-05	0.000213252	0.000766307	0.000843148	0.0403608	0.000106176	0.00675397	0.0016735	0.000785086	0.0164348	0.00675397	4.93446e-05	6.3761e-05	0.0348773	0.00246723	0.0115305	0.00154689	0.00581402	0.000723959	0.00109951	0.000820866	0.00281371	0.000464019	0.0118254	0.000477949	0.0302943	0.00115283	6.1142e-05	0.00464993	2.80399e-05	0.00343129	0.00347281	0.00049008	0.00869525	0.00865054	0.231849	0.541048	8.12694e-05	1.25405e-05	0.000383873	0.00171795	0.068175	0.00492871	0.000144807
g_Allobaculum	0.129825	0.0237435	0.0248294	0.000146515	0.158758	0.0433399	0.00998567	0.00832839	0.00923056	0.00234132	8.16783e-05	0.0117353	0.345168	0.114841	0.148001	0.0392408	0.290534	4.41864e-05	0.0518197	0.0225409	0.000974004	0.0217512	0.0463434	0.000621141	0.00327806	0.0320503	0.00902503	0.270541	0.00434556	0.0135871	0.272087	0.988031	0.0299632	0.140659	0.0179281	0.776384	0.710825	0.219801	0.00116261	0.0611086	0.570427	0.499092	0.00510513	0.0409219	0.00192	0.138833	0.378414	0.0167524	0.0837842
g_Erysipelatoclostridium	0.0001164	0.023269	7.43508e-05	0.000555738	0.000175278	3.29988e-05	0.000906337	0.0460063	0.00511262	0.0648169	0.00842974	0.00451603	0.00306358	0.0032508	0.00963125	0.0111051	3.68464e-05	0.00727125	0.024716	0.0037537	0.0152391	0.0156226	0.00121402	0.024389	0.02615	0.0018183	0.0497646	0.00753196	0.00464061	0.0682088	0.00549291	0.00310745	0.000207938	0.00334452	0.00897608	0.000645884	0.0339037	0.000557379	0.0990846	0.0327174	0.0346846	0.125869	0.00684529	0.00129262	0.00052999	0.000596451	0.0266045	0.0227595	0.00150616
g_Veillonella	0.000908492	0.00132615	0.00238201	0.000428205	0.00813161	0.000519558	0.00106567	0.00195442	0.00554268	0.107476	0.00307308	0.0131971	0.0299443	0.00183804	0.0291144	0.116125	0.000273438	0.00727366	0.0612034	0.00396296	0.00568908	0.00392835	0.0167524	0.00584268	0.00562165	0.00134373	0.0108717	0.00724985	0.0224017	0.00381522	0.024882	0.0157883	0.00829715	0.064597	0.00243853	0.01063	0.0397913	0.00476355	0.153829	0.129129	0.0784552	0.555308	0.0135918	0.00955882	0.00181343	0.00553449	0.23483	0.0998171	0.0127666
g_Clostridium_innocuum_group	0.000318549	0.0279034	0.000193659	0.00076211	0.0187808	0.000556529	0.0089213	0.0470974	0.00171285	0.0409647	0.00654264	0.00170458	0.046373	0.0045463	0.00459399	0.074371	0.000110346	0.0244267	0.129759	0.0290755	0.0258505	0.0101447	0.00282159	0.0534374	0.0332763	0.00668265	0.0656438	0.0362389	0.00474591	0.139907	0.00443924	0.0273572	0.00223814	0.0397959	0.0369825	0.00887423	0.0988687	0.00382208	0.180638	0.0827516	0.0774127	0.150616	0.0213458	0.00759061	0.000673056	0.0132866	0.0293167	0.0734077	0.0321674
g_Rothia	0.000730053	0.0210679	0.00457863	0.000206781	0.00479825	0.00156582	0.00300643	0.00236733	0.0161914	0.118503	0.00777709	0.0058585	0.0104882	0.0161474	0.0622963	0.166628	0.0012892	0.00443326	0.199549	0.0147876	0.0172878	0.00363662	0.0264428	0.00855	0.0059372	0.00600387	0.00728281	0.0205853	0.0218883	0.000793021	0.0174312	0.0114483	0.00509695	0.137425	0.00118017	0.0106296	0.0791918	0.00117764	0.0561327	0.139388	0.11213	0.655726	0.0212438	0.0169842	0.00539655	0.00600387	0.21356	0.169429	0.0744005
g_Sellimonas	0.0159015	0.016169	0.108242	0.00277763	0.306685	0.0479231	0.0104331	0.171416	0.0644041	0.00054991	0.0292719	0.00049202	0.383611	0.106347	0.006628	0.0606474	0.0940037	0.047019	0.00242714	0.103677	0.0003662	0.214097	0.0402623	0.0492542	0.0542067	0.0166623	0.0566112	0.0217063	0.00160568	0.288318	0.0119007	0.984722	0.0399086	0.23365	0.494418	0.377536	0.655726	0.313294	0.0741136	0.0970539	0.928167	0.979406	0.136158	0.129815	0.0874849	0.480025	0.70772	0.157433	0.103375
[truncated: 179 more columns]

## Sheet: Table S9
Supplementary Table 9. Identification of some key KO-encoding enzymes catalyzing purine or pyrimidine metabolism in specific genera
Genus	K07402 (xanthine dehydrogenase accessory factor)	K03784 (purine-nucleoside phosphorylase)	K05810 (polyphenol oxidase)	K01489 (cytidine deaminase)	K00758 (thymidine phosphorylase)
g__Ruminococcus_gnavus_group	2	0	1	1	0
g__Erysipelatoclostridium	0	1	1	1	0
g__Clostridium_innocuum_group	0	0	1	1	0
g__Veillonella	1	0	1	0	0
g__Enterococcus	0	1	0	1	0
g__Sellimonas	2	0	1	1	0
g__Actinomyces	0	1	1	1	1

## Sheet: Table S10
Supplementary Table 10. ROC analysis of inosine, hypoxanthine and xanthine in training set and testing set
	Training set			Testing Set
	AUC	p value	95% confidence interval	AUC	p value	95% confidence interval
Xanthine	0.773333	0.0107445	0.585257465066583-0.961409201600083	0.853333	0.000975475	0.710771493649571-0.995895173017096
Hypoxanthine	0.791111	0.00659137	0.623790291146195-0.958431931076027	0.88	0.00039057	0.759138366413216-1
Inosine	0.768889	0.0120929	0.600093123267401-0.937684654510376	0.746667	0.0213333	0.563756053469568-0.929577279863765

[truncated: 1 more sheets: Table S11]
